# Supplementary material for: Single-cell RNA-seq reveals the diversity of trophoblast subtypes and patterns of differentiation in the human placenta
Source: Cell Res. 2018 Jul 24;28(8):819–32. doi: 10.1038/s41422-018-0066-y (PMC6082907; doi:10.1038/s41422-018-0066-y)
Supplement: Supplementary file 1 — Supplementary information, Table S3 [file 41422_2018_66_MOESM1_ESM.xlsx]

## Sheet: choromatin modification genes
Table S3. Chromatin modification-related genes in each cell subtype.
writers
Coding gene	Site of histone modification
CARM1	H3R17me1, H3R17me2, H3R2me1, H3R26me1
PRMT1	H4R3me1, H4R3me2
PRMT2
PRMT5	H3R8me2, H4R3me2
PRMT6	H3R2me2, H4R3me2, H2AR3me2
PRMT7
PRMT8
MGEA5	H4K8ac, H3K14ac
CDYL
CLOCK	H3K14ac
CREBBP	H3K27ac, H3K56ac, H3K18ac, H4K5ac, H4K8ac, H4K12ac, H4K16ac
ELP3	H3K9ac, H3K18ac
GTF3C4	H3K14ac
KAT2A	H3K9ac, H3K14ac, H4K5ac, H4K8ac, H4K12ac, H4K16ac, H4K91ac
KAT2B
KAT5	H4K5ac, H4K8ac, H4K12ac, H2AK5ac
MYST2	H4K5ac, H4K8ac, H4K12ac
MYST3	H3K14ac
MYST4
EP300	H3K27ac, H3K56ac, H4K5ac, H4K8ac, H4K12ac, H4K16ac, H3K18ac
HAT1	H4K5ac, H4K12ac, H2AK5ac
NAT10
NCOA1
NCOA3
MYST1	H4K16ac
CDY1B, CDY1
EZH1	H3K27me1, H3K27me2
EZH2	H3K27me1, H3K27me2, H3K27me3, H1K25me1
MLL	H3K4me3
MLL2
MLL3	H3K4me3
Unknown	H3K4me3
MLL5
WHSC1L1	H3K4me2, H3K27me2, H3K27me3
PRDM9	H3K4me3
SETD1A	H3K4me3
SETD1B	H3K4me3
SETD2	H3K36me3
SETD7	H3K4me1
SETD8	H4K20me1, H4K20me2
SETDB1	H3K9me3
SETDB2	H3K9me3
SETMAR	H3K36me2
SUV39H1	H3K9me3
SUV39H2	H3K9me3
SUV420H1	H4K20me2, H4K20me3
SUV420H2	H4K20me2, H4K20me3
NSD1	H3K36me2, H4K20me2
DOT1L	H3K79me1, H3K79me2, H3K79me3
EHMT2	H3K9me1, H3K9me2, H3K27me1, H1K186me1, H1K25me1
EHMT1	H3K9me2, H3K27me1, H1K25me1, H1K186me1
SMYD2	H3K36me2
PRDM2	H3K9me2
ASH1L	H3K36me1, H3K36me2
WHSC1	H3K36me3, H4K20me1, H4K20me3
SMYD3	H3K4me3
RNF20	H2BK120ub
RNF40	H2BK120ub
DTX3L	H4K91ub
HUWE1
RBX1	H2BK120ub
RING1	H2AK119ub
RNF2	H2AK119ub, H2AK121ub
RNF168
RNF8
UBR2
UHRF1
RAG1
DAPK3	H3T11ph
PRKDC	H2AS139ph
GSK3B	H1T10ph
CHUK	H3S10ph
LIMK2
MASTL
MAP3K8	H3S10ph
Unknown	H3S28ph
BUB1	H2AT120ph
PRKCB	H3T6ph
PRKCD	H3T45ph
RPS6KA4	H3S28ph
RPS6KA5	H2AS1ph, H3S10ph, H3S28ph
ATM	H2AS139ph
STK10
AURKB	H3S10ph, H3S6ph, H3S28ph
STK4	H2BS14ph, H2AS139
ATR	H2AS139ph
GSG2	H3T3ph
PKN1	H3T11ph
NEK6
NEK9
PAK2	H3S10ph
TLK1	H3S10ph
BAZ1B	H2AY142ph
JAK2	H3Y41ph
erasers
Coding gene	Site of histone modification
JMJD6	H3R2me2, H4R3me1, H4R3me2
HDAC1	H3K56ac
HDAC10
HDAC11
HDAC2
HDAC3	H3K4ac
HDAC4
HDAC5
HDAC6
HDAC7
HDAC8
HDAC9
SIRT1	H4K16ac, H3K9ac, H1K25ac
SIRT2	H4K16ac, H3K56ac
SIRT3	H3K56ac
SIRT6	H3K9ac, H3K56ac
PHF8	H3K9me2, H3K4me3, H4K20me1, H3K27me2
KDM2A	H3K36me2
KDM2B	H3K4me3, H3K36me2
KDM3A	H3K9me1, H3K9me2
KDM3B	H3K9me1, H3K9me2
KDM4A	H3K9me3, H3K36me3
KDM4B	H3K9me3
KDM4C	H3K9me2, H3K9me3
KDM4D	H3K9me3, H3K9me2, H1K25me1
KDM5A	H3K4me2, H3K4me3
KDM5B	H3K4me3
KDM5C	H3K4me3
KDM5D	H3K4me3, H3K4me2
KDM6A	H3K27me3
KDM6B	H3K27me3, H3K27me2
JHDM1D	H3K9me2, H3K27me2
JMJD5	H3K36me2
C14orf169	H3K4me3, H3K36me3
KDM1A	H3K4me1, H3K4me2, H3K9me1, H3K9me2
KDM1B	H3K9me2
DUSP1	H3S10ph
EYA1	H2AY142ph
EYA2	H2AY142ph
EYA3	H2AY142ph
PPM1D	H2AS139ph
PPP2CA	H2AS139ph
PPP2CB	H2AS139ph
PPP4C	H2AS139ph
PPP5C
PPP1CC	H3T11ph
