# Supplementary material for: Single-cell RNA-seq reveals the diversity of trophoblast subtypes and patterns of differentiation in the human placenta
Source: Cell Res. 2018 Jul 24;28(8):819–32. doi: 10.1038/s41422-018-0066-y (PMC6082907; doi:10.1038/s41422-018-0066-y)
Supplement: Supplementary file 10 — Supplementary information, Table S1 [file 41422_2018_66_MOESM10_ESM.xlsx]

## Sheet: Marker_Genes_Table
Table S1. Marker genes for each newly defined cell subtype.
gene	myAUC	avg_diff	power	cell type
INSL4	0.981	3.04551	0.962	CTB_8W_1
MUC15	0.977	3.23827	0.954	CTB_8W_1
TBX3	0.975	2.83908	0.95	CTB_8W_1
KRT23	0.965	2.90101	0.93	CTB_8W_1
SLC40A1	0.959	3.23112	0.918	CTB_8W_1
CSF3R	0.959	2.119	0.918	CTB_8W_1
SLC22A11	0.958	2.83322	0.916	CTB_8W_1
TFRC	0.958	2.30842	0.916	CTB_8W_1
TMEM40	0.948	2.25396	0.896	CTB_8W_1
HSPB8	0.944	2.61608	0.888	CTB_8W_1
SLC13A4	0.939	3.0289	0.878	CTB_8W_1
ESRRG	0.935	2.70428	0.87	CTB_8W_1
RHOBTB1	0.932	2.80184	0.864	CTB_8W_1
SLC52A1	0.927	2.9802	0.854	CTB_8W_1
CYP2J2	0.925	2.48272	0.85	CTB_8W_1
BTG3	0.925	2.43976	0.85	CTB_8W_1
SLC1A2	0.923	4.00117	0.846	CTB_8W_1
ARG2	0.922	2.77864	0.844	CTB_8W_1
SLC19A2	0.919	2.98639	0.838	CTB_8W_1
GABARAPL1	0.919	2.03542	0.838	CTB_8W_1
KIAA0040	0.916	2.74985	0.832	CTB_8W_1
LCMT1-AS2	0.915	3.46196	0.83	CTB_8W_1
SIAH1	0.914	2.54906	0.828	CTB_8W_1
SEMA6A	0.914	2.51371	0.828	CTB_8W_1
FAM13A	0.914	2.17319	0.828	CTB_8W_1
B3GNT5	0.907	2.32389	0.814	CTB_8W_1
GSTA3	0.906	2.62021	0.812	CTB_8W_1
MLLT1	0.903	2.03652	0.806	CTB_8W_1
SECISBP2L	0.898	2.1695	0.796	CTB_8W_1
GREM2	0.897	3.99185	0.794	CTB_8W_1
AIM1	0.895	2.18741	0.79	CTB_8W_1
KCNN4	0.892	2.14499	0.784	CTB_8W_1
MBNL3	0.892	2.06835	0.784	CTB_8W_1
SLC19A1	0.884	2.23555	0.768	CTB_8W_1
EPHB4	0.88	2.42124	0.76	CTB_8W_1
PNP	0.88	2.05495	0.76	CTB_8W_1
GPR87	0.879	2.93213	0.758	CTB_8W_1
PMAIP1	0.879	2.27899	0.758	CTB_8W_1
P2RY6	0.879	2.07328	0.758	CTB_8W_1
NFE2L3	0.875	2.52547	0.75	CTB_8W_1
EPS8L1	0.875	2.15018	0.75	CTB_8W_1
SLC26A2	0.872	2.89	0.744	CTB_8W_1
GADD45G	0.872	2.26904	0.744	CTB_8W_1
FAM184A	0.863	2.36504	0.726	CTB_8W_1
PIK3C2A	0.863	2.17789	0.726	CTB_8W_1
FAM84A	0.862	2.16639	0.724	CTB_8W_1
C10orf10	0.862	2.07899	0.724	CTB_8W_1
TCAF1	0.86	2.10241	0.72	CTB_8W_1
ATG9B	0.851	3.17352	0.702	CTB_8W_1
LOC101927354	0.849	2.76874	0.698	CTB_8W_1
ERVFRD-1	0.843	5.47855	0.686	CTB_8W_1
LGALS16	0.84	5.14862	0.68	CTB_8W_1
DUSP9	0.836	2.04829	0.672	CTB_8W_1
ERVV-1	0.832	3.44458	0.664	CTB_8W_1
FAR2	0.832	2.4703	0.664	CTB_8W_1
SLC19A3	0.829	2.32641	0.658	CTB_8W_1
ABHD5	0.828	2.29429	0.656	CTB_8W_1
DHRS9	0.827	3.71116	0.654	CTB_8W_1
FRMD6	0.819	2.31293	0.638	CTB_8W_1
DYSF	0.813	2.46542	0.626	CTB_8W_1
TACC2	0.812	2.366	0.624	CTB_8W_1
LGR4	0.809	2.13052	0.618	CTB_8W_1
OTUB2	0.806	3.59173	0.612	CTB_8W_1
OVOL1	0.805	2.44273	0.61	CTB_8W_1
IGSF5	0.803	3.36508	0.606	CTB_8W_1
STON2	0.801	2.49586	0.602	CTB_8W_1
FHDC1	0.799	2.32906	0.598	CTB_8W_1
GRAMD1C	0.789	2.10364	0.578	CTB_8W_1
ST3GAL4	0.787	2.25356	0.574	CTB_8W_1
ADHFE1	0.784	2.96562	0.568	CTB_8W_1
NEDD4L	0.784	2.30571	0.568	CTB_8W_1
LYPD3	0.772	2.14611	0.544	CTB_8W_1
CLCN3	0.77	2.24002	0.54	CTB_8W_1
CACNA2D3	0.767	2.20401	0.534	CTB_8W_1
LOC100128988	0.757	2.55585	0.514	CTB_8W_1
SLC2A12	0.754	2.53324	0.508	CTB_8W_1
KMO	0.751	3.37313	0.502	CTB_8W_1
CMYA5	0.75	2.0681	0.5	CTB_8W_1
BRAF	0.747	2.22503	0.494	CTB_8W_1
PHOSPHO1	0.745	2.97166	0.49	CTB_8W_1
SELL	0.745	2.30067	0.49	CTB_8W_1
MED12L	0.745	2.1654	0.49	CTB_8W_1
ABTB2	0.741	2.16225	0.482	CTB_8W_1
LOC100129935	0.737	2.53861	0.474	CTB_8W_1
ZNF750	0.737	2.34305	0.474	CTB_8W_1
KRT80	0.734	2.4025	0.468	CTB_8W_1
SLC52A3	0.734	2.33828	0.468	CTB_8W_1
GHR	0.731	2.94236	0.462	CTB_8W_1
AIM1L	0.728	2.17336	0.456	CTB_8W_1
SERPINB2	0.72	2.75171	0.44	CTB_8W_1
GOLT1A	0.72	2.41374	0.44	CTB_8W_1
GABRE	0.719	2.41519	0.438	CTB_8W_1
DACT2	0.717	2.00499	0.434	CTB_8W_1
PAGE4	0.982	2.53634	0.964	CTB_8W_2
SMAGP	0.974	2.45402	0.948	CTB_8W_2
EFEMP1	0.973	2.18346	0.946	CTB_8W_2
PNP1	0.968	2.1499	0.936	CTB_8W_2
CYSTM1	0.968	2.06833	0.936	CTB_8W_2
FAM3B	0.962	2.22695	0.924	CTB_8W_2
MBNL31	0.955	2.01451	0.91	CTB_8W_2
PEG10	0.951	2.16417	0.902	CTB_8W_2
ADGRG1	0.946	2.1306	0.892	CTB_8W_2
FAM84A1	0.945	2.38495	0.89	CTB_8W_2
CYP2J21	0.945	2.00114	0.89	CTB_8W_2
F5	0.944	2.70977	0.888	CTB_8W_2
SLC27A2	0.94	2.30595	0.88	CTB_8W_2
DUSP91	0.936	2.2588	0.872	CTB_8W_2
CKMT1A	0.934	2.32344	0.868	CTB_8W_2
PIR	0.923	2.04835	0.846	CTB_8W_2
KANK1	0.922	2.09654	0.844	CTB_8W_2
SLC6A4	0.911	2.15377	0.822	CTB_8W_2
GSTA31	0.908	2.03158	0.816	CTB_8W_2
ACSS1	0.904	2.02623	0.808	CTB_8W_2
AP1S3	0.899	2.3838	0.798	CTB_8W_2
LARGE2	0.895	2.6345	0.79	CTB_8W_2
SLC13A3	0.891	2.29642	0.782	CTB_8W_2
MSX2	0.888	2.05729	0.776	CTB_8W_2
LRP2	0.875	2.4149	0.75	CTB_8W_2
TBL1X	0.872	2.07044	0.744	CTB_8W_2
CROT	0.869	2.30246	0.738	CTB_8W_2
SPESP1	0.861	2.11878	0.722	CTB_8W_2
KIAA1161	0.857	2.2568	0.714	CTB_8W_2
LINC00643	0.821	2.43952	0.642	CTB_8W_2
SLC16A12	0.806	2.20467	0.612	CTB_8W_2
LGR5	0.8	2.21891	0.6	CTB_8W_2
FAM134B	0.78	2.48314	0.56	CTB_8W_2
SLC28A2	0.772	2.27471	0.544	CTB_8W_2
ADRB1	0.771	2.14076	0.542	CTB_8W_2
SSPN	0.768	2.00856	0.536	CTB_8W_2
HSPA4L	0.763	2.19005	0.526	CTB_8W_2
FRAS1	0.757	2.281	0.514	CTB_8W_2
LOC1019273541	0.747	2.14683	0.494	CTB_8W_2
ISL1	0.74	2.27981	0.48	CTB_8W_2
SYT7	0.724	2.02264	0.448	CTB_8W_2
CRISPLD1	0.709	2.11887	0.418	CTB_8W_2
SLC27A21	0.904	2.20942	0.808	CTB_8W_3
CCR7	0.868	2.34755	0.736	CTB_8W_3
LGR51	0.83	2.00891	0.66	CTB_8W_3
CNTNAP2	0.824	2.49468	0.648	CTB_8W_3
MAP7D2	0.814	2.1896	0.628	CTB_8W_3
APELA	0.77	2.54999	0.54	CTB_8W_3
TMEM125	0.744	2.21614	0.488	CTB_8W_3
CDH3	0.732	2.06586	0.464	CTB_8W_3
TEAD4	0.729	2.08979	0.458	CTB_8W_3
ELF5	0.707	2.43606	0.414	CTB_8W_3
PRG23	0.961	2.19208	0.922	EVT_8W_3
EGFR-AS13	0.918	2.00029	0.836	EVT_8W_3
RTN4RL2	0.794	2.43125	0.588	EVT_8W_3
PLP1	0.777	2.2527	0.554	EVT_8W_3
LAIR23	0.938	2.12732	0.876	EVT_8W_1
MMP12	0.905	2.91188	0.81	EVT_8W_1
ANGPT41	0.887	2.45291	0.774	EVT_8W_1
SAA1	0.811	2.05064	0.622	EVT_8W_1
MMP15	0.805	2.09108	0.61	EVT_8W_1
ATP2B3	0.789	2.25497	0.578	EVT_8W_1
CCNB12	0.973	2.49046	0.946	EVT_8W_2
RRM2	0.921	2.06152	0.842	EVT_8W_2
CCDC81	0.812	2.25752	0.624	EVT_8W_2
TAC3	0.977	3.51825	0.954	EVT_24W_1
SERPINE2	0.977	2.47217	0.954	EVT_24W_1
CRABP2	0.972	2.87232	0.944	EVT_24W_1
CERCAM3	0.97	2.08101	0.94	EVT_24W_1
PRG24	0.969	2.28408	0.938	EVT_24W_1
PDGFRL	0.965	2.16457	0.93	EVT_24W_1
HEXB	0.964	2.15005	0.928	EVT_24W_1
MMP11	0.961	2.35532	0.922	EVT_24W_1
JAM2	0.958	2.24936	0.916	EVT_24W_1
LVRN3	0.957	2.11437	0.914	EVT_24W_1
FABP1	0.953	2.17932	0.906	EVT_24W_1
DNASE1L3	0.952	2.86805	0.904	EVT_24W_1
SLPI	0.948	2.30221	0.896	EVT_24W_1
AOC1	0.943	2.17049	0.886	EVT_24W_1
ANTXR1	0.938	2.18118	0.876	EVT_24W_1
NES	0.937	2.61054	0.874	EVT_24W_1
LAYN	0.937	2.1614	0.874	EVT_24W_1
FGFBP1	0.936	2.98326	0.872	EVT_24W_1
CDA	0.936	2.12122	0.872	EVT_24W_1
UPK1B	0.935	2.16914	0.87	EVT_24W_1
KHDC1L	0.929	2.38584	0.858	EVT_24W_1
CTGF	0.929	2.11413	0.858	EVT_24W_1
ST3GAL5	0.928	2.03485	0.856	EVT_24W_1
LY6D	0.915	2.11031	0.83	EVT_24W_1
SLC12A8	0.912	2.32498	0.824	EVT_24W_1
MEP1A	0.902	2.36162	0.804	EVT_24W_1
TTR	0.884	2.32275	0.768	EVT_24W_1
LINC01602	0.884	2.05086	0.768	EVT_24W_1
LOC645553	0.871	2.13148	0.742	EVT_24W_1
TRIM64B	0.799	2.31756	0.598	EVT_24W_1
LINC00330	0.778	2.15418	0.556	EVT_24W_1
SERPINE1	0.969	2.26725	0.938	EVT_24W_2
JAM2	0.956	2.50057	0.912	EVT_24W_2
RRAD	0.95	2.35981	0.9	EVT_24W_2
PAPPA4	0.946	2.09393	0.892	EVT_24W_2
AOC1	0.945	2.12169	0.89	EVT_24W_2
SLCO2A1	0.942	2.13337	0.884	EVT_24W_2
MMP11	0.941	2.05952	0.882	EVT_24W_2
GPRC5A	0.938	2.0731	0.876	EVT_24W_2
LAMA3	0.935	3.13607	0.87	EVT_24W_2
NOG1	0.935	2.26543	0.87	EVT_24W_2
CST61	0.935	2.18403	0.87	EVT_24W_2
UPK1B1	0.927	2.16736	0.854	EVT_24W_2
COL17A1	0.922	2.04355	0.844	EVT_24W_2
CDA1	0.918	2.42995	0.836	EVT_24W_2
DGCR5	0.912	2.63163	0.824	EVT_24W_2
SLPI1	0.912	2.55203	0.824	EVT_24W_2
GUCA2A	0.91	2.8826	0.82	EVT_24W_2
NTN4	0.909	2.1361	0.818	EVT_24W_2
SOD3	0.901	2.42115	0.802	EVT_24W_2
DNASE1L3	0.892	2.05284	0.784	EVT_24W_2
KCNJ15	0.879	2.16015	0.758	EVT_24W_2
NKAIN4	0.87	2.15824	0.74	EVT_24W_2
LHX4	0.859	2.07524	0.718	EVT_24W_2
C1QTNF7	0.856	2.31973	0.712	EVT_24W_2
ANTXR1	0.849	2.04332	0.698	EVT_24W_2
SPRR2G	0.84	2.57111	0.68	EVT_24W_2
LOC100505942	0.838	2.50978	0.676	EVT_24W_2
C4orf26	0.837	2.04051	0.674	EVT_24W_2
LOC6455531	0.834	2.10226	0.668	EVT_24W_2
IGSF23	0.813	2.00404	0.626	EVT_24W_2
GKN1	0.808	2.47878	0.616	EVT_24W_2
C5orf46	0.8	2.51407	0.6	EVT_24W_2
C4BPB	0.786	2.2337	0.572	EVT_24W_2
KHDC1L1	0.775	2.19863	0.55	EVT_24W_2
KCNJ2	0.771	2.65028	0.542	EVT_24W_2
FAM43B	0.765	2.16976	0.53	EVT_24W_2
LOC100507140	0.755	2.41815	0.51	EVT_24W_2
PSG8	1	6.55982	1	STB_8W
PSG12	1	6.45796	1	STB_8W
PSG6	1	6.10049	1	STB_8W
PSG52	0.999	4.27343	0.998	STB_8W
PSG31	0.998	4.19334	0.996	STB_8W
KISS1	0.997	6.38586	0.994	STB_8W
TFPI21	0.997	4.68592	0.994	STB_8W
PLAC4	0.996	4.59824	0.992	STB_8W
TCL6	0.996	4.00158	0.992	STB_8W
PSG22	0.996	3.94889	0.992	STB_8W
SDC11	0.996	3.53687	0.992	STB_8W
CGB5	0.994	4.39029	0.988	STB_8W
CYP19A12	0.994	4.01504	0.988	STB_8W
PSG4	0.991	5.42721	0.982	STB_8W
INHBA	0.99	5.50872	0.98	STB_8W
SEMA3B	0.988	4.2808	0.976	STB_8W
CGB7	0.987	5.01611	0.974	STB_8W
CGB2	0.987	3.86625	0.974	STB_8W
CGB8	0.986	4.60736	0.972	STB_8W
DERL3	0.986	4.54808	0.972	STB_8W
GLDN	0.984	3.99974	0.968	STB_8W
SPTLC3	0.983	3.91928	0.966	STB_8W
CGA2	0.982	2.71749	0.964	STB_8W
PSG11	0.981	5.5291	0.962	STB_8W
INHA	0.981	3.45901	0.962	STB_8W
HSD3B12	0.981	2.56057	0.962	STB_8W
CGB1	0.979	3.96404	0.958	STB_8W
PSG7	0.978	5.04014	0.956	STB_8W
CCSAP	0.978	2.68559	0.956	STB_8W
LEP1	0.977	4.73876	0.954	STB_8W
KYNU	0.976	3.07824	0.952	STB_8W
RYBP	0.974	2.88871	0.948	STB_8W
OLAH	0.973	4.84655	0.946	STB_8W
STEAP4	0.973	3.04067	0.946	STB_8W
MCFD2	0.973	2.33287	0.946	STB_8W
CRH	0.971	6.90782	0.942	STB_8W
EXPH5	0.971	2.86264	0.942	STB_8W
PSG92	0.969	5.41313	0.938	STB_8W
LINC01284	0.969	4.27239	0.938	STB_8W
LGALS13	0.968	4.04656	0.936	STB_8W
LIMCH1	0.968	2.57304	0.936	STB_8W
IGSF51	0.968	2.25197	0.936	STB_8W
GH2	0.967	5.45939	0.934	STB_8W
EPS8L11	0.967	2.60838	0.934	STB_8W
PLEKHA6	0.966	2.81845	0.932	STB_8W
LOC1001299351	0.965	3.38648	0.93	STB_8W
PHYHIPL	0.965	2.42699	0.93	STB_8W
ACER3	0.965	2.25839	0.93	STB_8W
HOPX	0.964	4.34227	0.928	STB_8W
PSG10P	0.963	4.89462	0.926	STB_8W
CGB3	0.963	3.70234	0.926	STB_8W
NT5E	0.963	2.51011	0.926	STB_8W
LINC00967	0.961	5.58147	0.922	STB_8W
TREML2	0.961	4.55481	0.922	STB_8W
RHOBTB3	0.961	2.20946	0.922	STB_8W
TREM1	0.958	3.34376	0.916	STB_8W
CD200	0.958	2.60146	0.916	STB_8W
C10orf90	0.956	3.5729	0.912	STB_8W
UCA11	0.956	2.0543	0.912	STB_8W
MORN3	0.955	3.0732	0.91	STB_8W
MAN1C1	0.955	2.72661	0.91	STB_8W
NCCRP1	0.955	2.50845	0.91	STB_8W
INSL4	0.955	2.22334	0.91	STB_8W
ADAM12	0.955	2.04476	0.91	STB_8W
LY6G6C	0.954	3.39308	0.908	STB_8W
C8G	0.954	2.98947	0.908	STB_8W
GNGT1	0.953	5.84696	0.906	STB_8W
SH2D5	0.953	3.52176	0.906	STB_8W
NECTIN3	0.952	2.94923	0.904	STB_8W
ATP2C2	0.95	2.72641	0.9	STB_8W
GDF15	0.95	2.32406	0.9	STB_8W
STS1	0.95	2.09307	0.9	STB_8W
CSH2	0.949	3.72638	0.898	STB_8W
GULP1	0.949	2.39753	0.898	STB_8W
NEURL1	0.949	2.12785	0.898	STB_8W
C4orf19	0.948	2.04883	0.896	STB_8W
LINC01118	0.946	4.42029	0.892	STB_8W
TREML3P	0.946	3.97989	0.892	STB_8W
PAEP	0.946	3.34497	0.892	STB_8W
TRIM55	0.945	3.5082	0.89	STB_8W
POU2F3	0.945	3.48731	0.89	STB_8W
PP14571	0.945	2.3213	0.89	STB_8W
ANGPT2	0.944	5.58556	0.888	STB_8W
AFF11	0.944	2.06859	0.888	STB_8W
FAM65B	0.943	2.88217	0.886	STB_8W
SLC2A11	0.943	2.16655	0.886	STB_8W
LGALS14	0.942	5.34946	0.884	STB_8W
CDO13	0.942	2.17687	0.884	STB_8W
BMP11	0.94	2.20597	0.88	STB_8W
KLHL31	0.939	2.78742	0.878	STB_8W
PDLIM4	0.938	2.2877	0.876	STB_8W
COBLL1	0.938	2.02112	0.876	STB_8W
KIF2A	0.937	2.16886	0.874	STB_8W
LNPEP	0.936	2.62336	0.872	STB_8W
CLDN10	0.936	2.6015	0.872	STB_8W
C4orf261	0.935	2.37571	0.87	STB_8W
SMIM51	0.935	2.0122	0.87	STB_8W
DACT21	0.934	2.1768	0.868	STB_8W
LOC100506746	0.933	2.50619	0.866	STB_8W
SLC1A6	0.932	4.47646	0.864	STB_8W
SEMA3B-AS1	0.932	2.52619	0.864	STB_8W
GADD45G1	0.932	2.39244	0.864	STB_8W
CLIP4	0.932	2.06599	0.864	STB_8W
LOC1001289881	0.931	2.31661	0.862	STB_8W
TMEM40	0.93	2.1571	0.86	STB_8W
LEMD1	0.929	3.12929	0.858	STB_8W
TCL1B	0.929	2.2729	0.858	STB_8W
PCDH1	0.928	3.02095	0.856	STB_8W
LOC101927809	0.927	3.61219	0.854	STB_8W
OSMR	0.927	2.2741	0.854	STB_8W
GFPT2	0.927	2.07071	0.854	STB_8W
CRYAB	0.926	2.27845	0.852	STB_8W
MTMR4	0.926	2.12296	0.852	STB_8W
PSCA	0.925	4.1094	0.85	STB_8W
VAC14	0.924	3.24221	0.848	STB_8W
TLR3	0.923	2.09072	0.846	STB_8W
PHYHIP	0.923	2.01267	0.846	STB_8W
DEGS2	0.922	2.83751	0.844	STB_8W
PAQR7	0.922	2.10169	0.844	STB_8W
FKBP11	0.922	2.05329	0.844	STB_8W
CCK	0.921	5.26119	0.842	STB_8W
LHB	0.921	2.48701	0.842	STB_8W
HES11	0.92	2.69189	0.84	STB_8W
MISP3	0.92	2.04683	0.84	STB_8W
TMEM74B	0.919	2.13759	0.838	STB_8W
ANG	0.918	2.57826	0.836	STB_8W
ANO1	0.918	2.35414	0.836	STB_8W
LYPD5	0.918	2.24541	0.836	STB_8W
NIPAL1	0.917	2.29823	0.834	STB_8W
ENDOU	0.916	2.47126	0.832	STB_8W
HIST1H2BC	0.915	2.56567	0.83	STB_8W
GNG11	0.915	2.56099	0.83	STB_8W
GPRC5C	0.915	2.30566	0.83	STB_8W
MFSD2A2	0.915	2.13174	0.83	STB_8W
ADGRG6	0.915	2.06597	0.83	STB_8W
PPP1R14C	0.914	2.54632	0.828	STB_8W
INHBA-AS1	0.914	2.54556	0.828	STB_8W
PHACTR2	0.914	2.10893	0.828	STB_8W
SLC30A2	0.912	2.07755	0.824	STB_8W
OBSCN	0.911	2.87072	0.822	STB_8W
AGPAT5	0.909	3.19324	0.818	STB_8W
EVADR	0.905	2.53663	0.81	STB_8W
CCRL2	0.905	2.46065	0.81	STB_8W
APOA2	0.904	3.9432	0.808	STB_8W
LOC105369635	0.904	2.54027	0.808	STB_8W
FAM171B	0.904	2.51741	0.808	STB_8W
RRS1-AS1	0.904	2.12931	0.808	STB_8W
GRIK1-AS2	0.903	3.29321	0.806	STB_8W
WDR86-AS1	0.903	2.63865	0.806	STB_8W
TTYH1	0.903	2.36999	0.806	STB_8W
TPRXL	0.902	2.2839	0.804	STB_8W
LINC00642	0.9	2.11927	0.8	STB_8W
LOC55338	0.9	2.02926	0.8	STB_8W
NCF1	0.899	2.19964	0.798	STB_8W
TPPP3	0.898	2.39637	0.796	STB_8W
ARHGEF37	0.898	2.25602	0.796	STB_8W
DEPDC1B	0.897	2.06353	0.794	STB_8W
CCDC113	0.895	2.67811	0.79	STB_8W
DDIT3	0.895	2.22176	0.79	STB_8W
LINC01119	0.894	3.17428	0.788	STB_8W
BCORL1	0.894	2.10211	0.788	STB_8W
SPANXN5	0.892	4.00083	0.784	STB_8W
LY6D1	0.892	2.02057	0.784	STB_8W
TRPV6	0.891	2.72752	0.782	STB_8W
C1QTNF1-AS1	0.891	2.71938	0.782	STB_8W
ZC2HC1C	0.891	2.04517	0.782	STB_8W
BTBD16	0.89	2.84769	0.78	STB_8W
CRIP21	0.889	2.07736	0.778	STB_8W
NOS3	0.888	2.26777	0.776	STB_8W
FAM83D	0.887	2.52785	0.774	STB_8W
GDA	0.887	2.11935	0.774	STB_8W
QPCT	0.886	2.05227	0.772	STB_8W
NPFFR2	0.885	2.32433	0.77	STB_8W
THSD7A	0.885	2.05559	0.77	STB_8W
SMPDL3B	0.884	2.055	0.768	STB_8W
CYP26A1	0.884	2.03715	0.768	STB_8W
CLDN9	0.883	2.19855	0.766	STB_8W
C7orf71	0.88	3.79103	0.76	STB_8W
HPSE	0.88	2.11489	0.76	STB_8W
SYNGR3	0.88	2.05959	0.76	STB_8W
NEK11	0.876	2.25527	0.752	STB_8W
ST3GAL4-AS1	0.874	2.07456	0.748	STB_8W
ARMS2	0.873	2.51115	0.746	STB_8W
LINC01615	0.873	2.31112	0.746	STB_8W
KRT27	0.872	2.56973	0.744	STB_8W
CFL1P1	0.872	2.0766	0.744	STB_8W
CCDC68	0.87	2.146	0.74	STB_8W
PCP4	0.87	2.03094	0.74	STB_8W
MICU3	0.868	2.16586	0.736	STB_8W
SCNN1B	0.866	2.48512	0.732	STB_8W
EXTL1	0.864	2.01079	0.728	STB_8W
ABCB1	0.862	2.40775	0.724	STB_8W
ERV3-1	0.86	2.69835	0.72	STB_8W
ADGRL3	0.859	2.01385	0.718	STB_8W
COLQ	0.858	2.1269	0.716	STB_8W
KCNF1	0.856	2.36162	0.712	STB_8W
PLAC1	0.856	2.13197	0.712	STB_8W
LINC00474	0.855	3.24861	0.71	STB_8W
FCGR3B	0.854	3.12909	0.708	STB_8W
AQP3	0.854	2.93932	0.708	STB_8W
CYP1B1	0.852	2.44872	0.704	STB_8W
FAM25A	0.85	3.42533	0.7	STB_8W
CD320	0.85	2.12953	0.7	STB_8W
CPXM2	0.848	2.94406	0.696	STB_8W
CARD17	0.846	2.67191	0.692	STB_8W
LOC100288152	0.845	2.16542	0.69	STB_8W
PORCN	0.845	2.04836	0.69	STB_8W
CA10	0.84	2.68499	0.68	STB_8W
CSHL1	0.839	4.56295	0.678	STB_8W
ALPL	0.837	2.38398	0.674	STB_8W
S100A7	0.824	2.74642	0.648	STB_8W
CNGA1	0.823	2.42638	0.646	STB_8W
SLC26A7	0.822	2.73729	0.644	STB_8W
GP6	0.82	2.05332	0.64	STB_8W
MZB1	0.818	2.6723	0.636	STB_8W
TRIM40	0.816	2.6065	0.632	STB_8W
FAM153C	0.816	2.37865	0.632	STB_8W
ANKRD33	0.813	2.2532	0.626	STB_8W
VNN3	0.811	3.93973	0.622	STB_8W
LOC105375401	0.805	2.17063	0.61	STB_8W
CLGN	0.801	3.80985	0.602	STB_8W
LCN2	0.789	2.79976	0.578	STB_8W
KLHDC7B	0.779	2.15925	0.558	STB_8W
ALPP	0.775	2.48744	0.55	STB_8W
HLF	0.765	2.79022	0.53	STB_8W
MUCL1	0.758	2.85653	0.516	STB_8W
APOC3	0.751	2.00375	0.502	STB_8W
SPRR2D	0.738	3.19158	0.476	STB_8W
LINC01095	0.733	2.05594	0.466	STB_8W
AQP11	0.708	2.17635	0.416	STB_8W
HLA-DRA3	0.996	4.4245	0.992	Macro_1
CD74	0.995	4.22987	0.99	Macro_1
LAPTM54	0.994	3.19551	0.988	Macro_1
HLA-B2	0.994	2.72704	0.988	Macro_1
HLA-DRB1	0.991	4.87983	0.982	Macro_1
LYZ3	0.991	4.39591	0.982	Macro_1
HLA-DPB1	0.991	4.0581	0.982	Macro_1
HLA-A3	0.99	2.89007	0.98	Macro_1
APOE4	0.989	4.35201	0.978	Macro_1
HLA-DMA	0.985	4.07518	0.97	Macro_1
CTSS2	0.985	3.15272	0.97	Macro_1
VIM5	0.984	2.88004	0.968	Macro_1
APOC1	0.978	3.60737	0.956	Macro_1
FCGR3A	0.974	4.25302	0.948	Macro_1
GPNMB4	0.973	3.10845	0.946	Macro_1
CD44	0.971	3.30478	0.942	Macro_1
ITGB2	0.97	2.88247	0.94	Macro_1
TYROBP5	0.97	2.55165	0.94	Macro_1
TREM2	0.969	3.02385	0.938	Macro_1
SRGN1	0.969	2.53479	0.938	Macro_1
MS4A7	0.967	3.00838	0.934	Macro_1
CD81	0.967	2.33278	0.934	Macro_1
CD52	0.965	3.82565	0.93	Macro_1
RGS1	0.965	3.81351	0.93	Macro_1
ITGAX	0.964	3.756	0.928	Macro_1
SERPINA1	0.964	3.67529	0.928	Macro_1
CECR1	0.964	3.62669	0.928	Macro_1
MSR1	0.963	3.91448	0.926	Macro_1
LIPA	0.963	2.49808	0.926	Macro_1
LILRB4	0.962	4.36931	0.924	Macro_1
LGALS9	0.962	2.82495	0.924	Macro_1
HLA-DPA1	0.959	4.27482	0.918	Macro_1
HLA-DMB	0.959	3.74887	0.918	Macro_1
LAIR1	0.958	2.66773	0.916	Macro_1
LINC01272	0.957	3.85908	0.914	Macro_1
FCER1G5	0.957	2.31851	0.914	Macro_1
CD53	0.956	2.35851	0.912	Macro_1
RNF130	0.954	2.39537	0.908	Macro_1
PTPRC	0.952	2.65681	0.904	Macro_1
HLA-DRB5	0.951	4.83237	0.902	Macro_1
PLAUR2	0.951	2.68884	0.902	Macro_1
C5AR1	0.95	3.16415	0.9	Macro_1
LSP1	0.949	3.36733	0.898	Macro_1
TGFBI4	0.949	2.47057	0.898	Macro_1
H2AFY	0.949	2.05058	0.898	Macro_1
C1orf162	0.948	3.93956	0.896	Macro_1
SIRPA	0.948	2.55794	0.896	Macro_1
SOD21	0.947	2.56716	0.894	Macro_1
CD84	0.945	3.15562	0.89	Macro_1
CCDC88A2	0.943	2.68631	0.886	Macro_1
PLEK	0.942	2.4587	0.884	Macro_1
CD83	0.941	3.08483	0.882	Macro_1
GLIPR2	0.94	2.76015	0.88	Macro_1
FPR3	0.938	4.40388	0.876	Macro_1
FABP53	0.937	2.30356	0.874	Macro_1
S100A8	0.936	3.95396	0.872	Macro_1
HLA-F	0.934	3.45978	0.868	Macro_1
CD681	0.934	2.44056	0.868	Macro_1
HAVCR2	0.933	2.80606	0.866	Macro_1
MSN2	0.932	2.11638	0.864	Macro_1
HCST	0.932	2.0687	0.864	Macro_1
ALCAM	0.931	3.55523	0.862	Macro_1
FBP1	0.931	3.42825	0.862	Macro_1
MNDA	0.931	2.98443	0.862	Macro_1
CYBB	0.931	2.13216	0.862	Macro_1
HLA-H	0.93	3.21566	0.86	Macro_1
PECAM1	0.929	3.11252	0.858	Macro_1
SDS	0.927	4.44331	0.854	Macro_1
CD163	0.927	2.23656	0.854	Macro_1
MAFB	0.926	2.48886	0.852	Macro_1
LST1	0.925	2.35077	0.85	Macro_1
FGR	0.924	3.48265	0.848	Macro_1
CD4	0.924	2.29726	0.848	Macro_1
NCF2	0.923	2.60402	0.846	Macro_1
SORL1	0.922	3.8991	0.844	Macro_1
EVI2B	0.922	3.063	0.844	Macro_1
SPI1	0.922	2.81382	0.844	Macro_1
IL1RN	0.921	3.31731	0.842	Macro_1
SQRDL	0.921	3.19837	0.842	Macro_1
ZEB2	0.919	2.6853	0.838	Macro_1
ALOX5AP	0.918	2.63297	0.836	Macro_1
HCK	0.918	2.33124	0.836	Macro_1
MARCKS2	0.917	2.05722	0.834	Macro_1
IL4I1	0.916	4.02521	0.832	Macro_1
PARVG	0.916	2.96365	0.832	Macro_1
ST14	0.913	3.09782	0.826	Macro_1
CLEC2B	0.913	2.47774	0.826	Macro_1
MS4A4A	0.913	2.07863	0.826	Macro_1
SLC7A7	0.912	2.43696	0.824	Macro_1
TYMP1	0.911	2.1186	0.822	Macro_1
CYP27A1	0.91	3.98079	0.82	Macro_1
CHI3L1	0.91	3.24202	0.82	Macro_1
CCL3	0.91	2.51166	0.82	Macro_1
ALOX5	0.908	2.88657	0.816	Macro_1
ITGAM	0.908	2.54027	0.816	Macro_1
MS4A6A	0.908	2.47368	0.816	Macro_1
USF2	0.908	2.24451	0.816	Macro_1
ZFP36L2	0.907	2.40752	0.814	Macro_1
LTA4H	0.905	2.6704	0.81	Macro_1
SLCO2B1	0.905	2.23347	0.81	Macro_1
HAMP	0.904	4.10261	0.808	Macro_1
TNFRSF14	0.904	2.64842	0.808	Macro_1
LHFPL2	0.902	3.34946	0.804	Macro_1
BCL2A1	0.902	3.17933	0.804	Macro_1
GCHFR	0.902	2.38674	0.804	Macro_1
CXCR4	0.901	3.5858	0.802	Macro_1
CXCL8	0.901	3.2234	0.802	Macro_1
SLC11A1	0.899	2.97798	0.798	Macro_1
ME2	0.897	2.64966	0.794	Macro_1
C1QB2	0.896	2.19676	0.792	Macro_1
C3AR1	0.896	2.15361	0.792	Macro_1
CD48	0.895	3.56212	0.79	Macro_1
TNFSF13B	0.895	3.41831	0.79	Macro_1
MARCO	0.895	3.32035	0.79	Macro_1
G0S2	0.894	4.18691	0.788	Macro_1
SLA	0.892	2.21859	0.784	Macro_1
MAN2B1	0.892	2.05874	0.784	Macro_1
PLEKHO1	0.89	2.31213	0.78	Macro_1
PLXDC2	0.89	2.24696	0.78	Macro_1
SCPEP1	0.889	2.19186	0.778	Macro_1
LY86	0.888	2.4175	0.776	Macro_1
LILRB3	0.887	2.34405	0.774	Macro_1
NCKAP1L	0.887	2.20244	0.774	Macro_1
ARRB2	0.887	2.0809	0.774	Macro_1
PILRA	0.885	2.4328	0.77	Macro_1
LPL	0.884	3.6245	0.768	Macro_1
LPXN	0.884	3.19256	0.768	Macro_1
MYO1F	0.884	2.53099	0.768	Macro_1
C1QC	0.884	2.19323	0.768	Macro_1
RAC2	0.883	2.03083	0.766	Macro_1
FMNL1	0.882	2.46896	0.764	Macro_1
GPSM3	0.882	2.15564	0.764	Macro_1
ABR	0.879	2.5501	0.758	Macro_1
DOCK2	0.879	2.27069	0.758	Macro_1
AQP9	0.877	3.40356	0.754	Macro_1
KCNAB2	0.877	2.73712	0.754	Macro_1
SYK	0.877	2.36494	0.754	Macro_1
ACP5	0.875	3.3011	0.75	Macro_1
IRAK1	0.875	2.46163	0.75	Macro_1
FERMT3	0.875	2.45466	0.75	Macro_1
CD86	0.875	2.14936	0.75	Macro_1
PIK3AP1	0.874	2.20774	0.748	Macro_1
HLA-DQA1	0.873	4.61	0.746	Macro_1
DMXL2	0.873	2.3458	0.746	Macro_1
TFEC	0.872	2.60261	0.744	Macro_1
PTAFR	0.872	2.16526	0.744	Macro_1
CXCL16	0.871	2.81507	0.742	Macro_1
ARHGAP30	0.869	2.55225	0.738	Macro_1
TMEM52B1	0.869	2.429	0.738	Macro_1
RIN3	0.869	2.40534	0.738	Macro_1
RNASE6	0.867	2.43606	0.734	Macro_1
IL18	0.866	3.27591	0.732	Macro_1
NCEH1	0.866	2.40742	0.732	Macro_1
CD37	0.866	2.30616	0.732	Macro_1
PTGER4	0.865	3.44217	0.73	Macro_1
CLEC7A	0.865	2.20405	0.73	Macro_1
MMP9	0.863	3.64939	0.726	Macro_1
FAM20C	0.862	2.50536	0.724	Macro_1
CELF2	0.862	2.26675	0.724	Macro_1
RGS19	0.862	2.17658	0.724	Macro_1
ARAP1	0.862	2.07173	0.724	Macro_1
PSMB93	0.862	2.05848	0.724	Macro_1
ACSL1	0.861	2.34807	0.722	Macro_1
DOK3	0.86	2.50724	0.72	Macro_1
NR4A2	0.858	2.87404	0.716	Macro_1
DOCK10	0.858	2.68965	0.716	Macro_1
ALDH1A1	0.858	2.0779	0.716	Macro_1
EMP1	0.856	3.12605	0.712	Macro_1
LCP2	0.856	2.67793	0.712	Macro_1
2018-03-01	0.856	2.59921	0.712	Macro_1
SAMHD1	0.855	2.43129	0.71	Macro_1
CASP1	0.853	2.15839	0.706	Macro_1
GNB4	0.853	2.12137	0.706	Macro_1
CYTH4	0.852	2.00415	0.704	Macro_1
LILRB2	0.85	3.44515	0.7	Macro_1
THEMIS2	0.85	2.69715	0.7	Macro_1
PLEKHO2	0.85	2.34677	0.7	Macro_1
HK3	0.849	3.09956	0.698	Macro_1
SDC2	0.849	2.30578	0.698	Macro_1
MDFIC	0.848	2.39511	0.696	Macro_1
RPS6KA11	0.848	2.08572	0.696	Macro_1
DUSP2	0.847	3.53376	0.694	Macro_1
GAL3ST4	0.847	3.11661	0.694	Macro_1
LACTB	0.845	2.16807	0.69	Macro_1
GPR183	0.843	2.40479	0.686	Macro_1
PLCB2	0.843	2.27979	0.686	Macro_1
ITGAL	0.843	2.14909	0.686	Macro_1
TAGAP	0.842	2.83765	0.684	Macro_1
IFI44	0.841	3.05208	0.682	Macro_1
WAS	0.841	2.26045	0.682	Macro_1
CXCL2	0.84	3.30821	0.68	Macro_1
SAMSN1	0.84	2.88479	0.68	Macro_1
CHST11	0.84	2.40719	0.68	Macro_1
IER3	0.839	2.70716	0.678	Macro_1
OSCAR	0.838	3.55924	0.676	Macro_1
ATP13A3	0.837	2.03954	0.674	Macro_1
ZMIZ1	0.836	2.26681	0.672	Macro_1
CLEC5A	0.834	4.01382	0.668	Macro_1
VASH1	0.834	3.16246	0.668	Macro_1
SLC37A2	0.834	2.1591	0.668	Macro_1
FGL2	0.833	2.33109	0.666	Macro_1
PRKCD	0.833	2.20402	0.666	Macro_1
MERTK	0.832	3.07535	0.664	Macro_1
CD58	0.831	2.36028	0.662	Macro_1
TLR2	0.829	2.85658	0.658	Macro_1
ICAM1	0.829	2.45317	0.658	Macro_1
ASGR1	0.828	3.04003	0.656	Macro_1
ANPEP	0.827	2.60647	0.654	Macro_1
FABP4	0.826	3.48818	0.652	Macro_1
PREX1	0.826	2.33349	0.652	Macro_1
MMP7	0.825	3.97157	0.65	Macro_1
CCL18	0.824	4.2344	0.648	Macro_1
TRPV2	0.824	2.44717	0.648	Macro_1
RMDN3	0.824	2.09522	0.648	Macro_1
SDSL	0.82	2.25494	0.64	Macro_1
PIK3R5	0.819	2.48983	0.638	Macro_1
MYO5A	0.819	2.13045	0.638	Macro_1
SLC8A1	0.818	2.26425	0.636	Macro_1
MBP	0.818	2.09494	0.636	Macro_1
GIMAP4	0.818	2.01174	0.636	Macro_1
CCL2	0.817	2.50271	0.634	Macro_1
PTGS1	0.815	2.20688	0.63	Macro_1
CXCL3	0.814	4.28934	0.628	Macro_1
GNA15	0.814	2.6123	0.628	Macro_1
NFKBIE	0.814	2.34707	0.628	Macro_1
PPP1R9B	0.814	2.26546	0.628	Macro_1
NR1H3	0.813	2.64346	0.626	Macro_1
IL1B	0.812	4.35186	0.624	Macro_1
SIGLEC9	0.812	2.37043	0.624	Macro_1
ZNF385A	0.812	2.22626	0.624	Macro_1
SH3BP2	0.812	2.0836	0.624	Macro_1
GPR65	0.811	3.01159	0.622	Macro_1
PLXNC1	0.811	2.84835	0.622	Macro_1
SLAMF8	0.81	3.37416	0.62	Macro_1
DPYD	0.81	3.22993	0.62	Macro_1
TM6SF1	0.81	2.37518	0.62	Macro_1
TNS1	0.809	2.13505	0.618	Macro_1
ABHD2	0.808	2.03816	0.616	Macro_1
PTPRO	0.807	2.19954	0.614	Macro_1
TCN2	0.807	2.19535	0.614	Macro_1
PARVB	0.807	2.01765	0.614	Macro_1
LYSMD2	0.805	2.58153	0.61	Macro_1
ARHGEF10L	0.805	2.42449	0.61	Macro_1
TMEM176A	0.804	2.93287	0.608	Macro_1
AHR	0.803	2.33543	0.606	Macro_1
AGAP3	0.803	2.24475	0.606	Macro_1
HSD3B7	0.802	2.47627	0.604	Macro_1
IRF5	0.802	2.37217	0.604	Macro_1
SPRED1	0.802	2.00804	0.604	Macro_1
CD300LF	0.801	3.65723	0.602	Macro_1
IKZF1	0.801	2.1772	0.602	Macro_1
LILRA6	0.8	2.69774	0.6	Macro_1
IL2RG	0.799	2.83154	0.598	Macro_1
CTSZ	0.799	2.36833	0.598	Macro_1
HLA-DQB1	0.796	3.36606	0.592	Macro_1
LILRB1	0.796	3.22567	0.592	Macro_1
PIK3CD	0.796	2.64565	0.592	Macro_1
LRRC25	0.794	2.67419	0.588	Macro_1
ATF5	0.793	2.5032	0.586	Macro_1
KIAA09301	0.793	2.01974	0.586	Macro_1
SAMD9L	0.792	2.89842	0.584	Macro_1
BTK	0.792	2.14717	0.584	Macro_1
CSK	0.79	2.06772	0.58	Macro_1
RASGEF1B	0.788	2.15626	0.576	Macro_1
ABI3	0.786	3.34651	0.572	Macro_1
DOCK4	0.785	2.63435	0.57	Macro_1
STAT5A	0.782	2.1528	0.564	Macro_1
LFNG	0.78	2.94765	0.56	Macro_1
C1orf54	0.78	2.34239	0.56	Macro_1
ABCC3	0.779	2.79563	0.558	Macro_1
EGR2	0.779	2.73865	0.558	Macro_1
GK	0.779	2.21837	0.558	Macro_1
UAP1L1	0.778	2.17766	0.556	Macro_1
HSPA7	0.777	3.01122	0.554	Macro_1
IFI44L	0.776	3.37475	0.552	Macro_1
DENND4B	0.776	2.18246	0.552	Macro_1
SUSD6	0.775	2.31595	0.55	Macro_1
CCL7	0.774	4.18726	0.548	Macro_1
KLHL6	0.774	2.31203	0.548	Macro_1
HLA-DRB6	0.772	2.41512	0.544	Macro_1
HOMER3	0.772	2.16597	0.544	Macro_1
PRAM1	0.771	2.70549	0.542	Macro_1
ARRDC2	0.771	2.29834	0.542	Macro_1
TNFSF12	0.77	2.35083	0.54	Macro_1
CLCN7	0.769	2.11719	0.538	Macro_1
SLC17A9	0.767	2.39911	0.534	Macro_1
TMEM176B	0.767	2.3253	0.534	Macro_1
SEMA3C	0.766	3.05454	0.532	Macro_1
RRAGD	0.766	2.24133	0.532	Macro_1
EEPD1	0.765	2.62243	0.53	Macro_1
MID1IP1	0.765	2.13118	0.53	Macro_1
TBC1D2	0.762	2.06189	0.524	Macro_1
PRKACB	0.76	2.03677	0.52	Macro_1
MATK	0.758	3.25233	0.516	Macro_1
CSF1	0.758	2.46823	0.516	Macro_1
NFAM1	0.757	3.05061	0.514	Macro_1
IFITM10	0.756	3.09496	0.512	Macro_1
ZSWIM6	0.756	2.37984	0.512	Macro_1
TMEM51	0.755	2.7388	0.51	Macro_1
AOAH	0.754	2.39575	0.508	Macro_1
WDFY4	0.754	2.39298	0.508	Macro_1
IL7R	0.752	3.31547	0.504	Macro_1
IL10	0.75	2.41528	0.5	Macro_1
HBEGF	0.75	2.01385	0.5	Macro_1
SNX20	0.749	3.02931	0.498	Macro_1
SPN	0.748	2.39165	0.496	Macro_1
EHBP1L1	0.748	2.29608	0.496	Macro_1
COL8A2	0.748	2.02546	0.496	Macro_1
UNC93B1	0.746	2.31615	0.492	Macro_1
HLA-DOA	0.744	3.29856	0.488	Macro_1
RASSF5	0.744	2.49347	0.488	Macro_1
CAMK1	0.742	3.00454	0.484	Macro_1
TLR8	0.742	2.9477	0.484	Macro_1
FCGR2B	0.741	3.36595	0.482	Macro_1
CXCL10	0.739	3.94871	0.478	Macro_1
SNTB1	0.737	2.50739	0.474	Macro_1
SPHK1	0.736	2.49952	0.472	Macro_1
DPEP2	0.733	2.38841	0.466	Macro_1
MYO1G	0.732	3.51366	0.464	Macro_1
CLECL1	0.731	2.54448	0.462	Macro_1
SELPLG	0.731	2.18388	0.462	Macro_1
TNF	0.73	2.2746	0.46	Macro_1
ARHGEF6	0.729	2.18558	0.458	Macro_1
PSTPIP1	0.728	2.25381	0.456	Macro_1
CD300LB	0.727	2.6455	0.454	Macro_1
NAMPT	0.727	2.21299	0.454	Macro_1
MX2	0.726	2.25806	0.452	Macro_1
P2RX7	0.725	2.44004	0.45	Macro_1
MLKL	0.724	2.01648	0.448	Macro_1
FAM129A	0.723	2.70107	0.446	Macro_1
CLEC12A	0.723	2.54265	0.446	Macro_1
SPOCD1	0.722	2.75889	0.444	Macro_1
SLC1A4	0.722	2.56775	0.444	Macro_1
SSH1	0.722	2.27952	0.444	Macro_1
SEMA4A	0.721	2.71433	0.442	Macro_1
PFKFB3	0.721	2.15242	0.442	Macro_1
PTGS2	0.719	2.65	0.438	Macro_1
RPS6KA2	0.719	2.39922	0.438	Macro_1
CERK	0.718	2.21833	0.436	Macro_1
ZNF438	0.718	2.06078	0.436	Macro_1
MCEMP1	0.715	3.71206	0.43	Macro_1
L3MBTL4-AS1	0.714	2.98222	0.428	Macro_1
GBP5	0.714	2.84366	0.428	Macro_1
GSAP	0.714	2.70955	0.428	Macro_1
ITGB7	0.714	2.68689	0.428	Macro_1
TEP1	0.714	2.14029	0.428	Macro_1
CCR5	0.713	3.22559	0.426	Macro_1
FGD2	0.712	2.58359	0.424	Macro_1
OSM	0.711	3.41162	0.422	Macro_1
PBX3	0.711	2.15575	0.422	Macro_1
TLR1	0.71	2.69484	0.42	Macro_1
ZMIZ1-AS1	0.71	2.61037	0.42	Macro_1
SLAMF7	0.709	3.11357	0.418	Macro_1
ADORA3	0.709	2.77441	0.418	Macro_1
NR4A3	0.709	2.38325	0.418	Macro_1
GIMAP1	0.709	2.18975	0.418	Macro_1
PRDM1	0.709	2.16062	0.418	Macro_1
TNFSF14	0.707	2.96951	0.414	Macro_1
NAPSB	0.705	3.52833	0.41	Macro_1
KCNMA1	0.705	2.88153	0.41	Macro_1
TNFSF8	0.705	2.54499	0.41	Macro_1
TBC1D10C	0.705	2.30434	0.41	Macro_1
GPR84	0.705	2.24558	0.41	Macro_1
SLC16A10	0.705	2.19785	0.41	Macro_1
LILRA2	0.704	3.00215	0.408	Macro_1
TRIM65	0.703	2.43407	0.406	Macro_1
SLC9A7	0.703	2.06685	0.406	Macro_1
VSIG4	0.994	3.78799	0.988	Macro_2
MAF	0.992	3.58874	0.984	Macro_2
LYVE1	0.991	5.28212	0.982	Macro_2
F13A1	0.991	4.86194	0.982	Macro_2
FOLR2	0.989	4.31	0.978	Macro_2
MRC1	0.989	3.98072	0.978	Macro_2
CD36	0.984	2.96873	0.968	Macro_2
AIF15	0.983	2.89377	0.966	Macro_2
FCGRT3	0.982	2.73302	0.964	Macro_2
CD14	0.981	4.09262	0.962	Macro_2
EGFL7	0.979	3.39884	0.958	Macro_2
SPP1	0.978	3.06945	0.956	Macro_2
DAB2	0.976	2.75795	0.952	Macro_2
HPGDS	0.975	4.48329	0.95	Macro_2
CREG1	0.974	2.35163	0.948	Macro_2
MEF2C	0.973	2.95028	0.946	Macro_2
CSF1R2	0.972	2.19371	0.944	Macro_2
C1QA4	0.969	2.75498	0.938	Macro_2
C2	0.967	2.98757	0.934	Macro_2
NPL4	0.962	2.43672	0.924	Macro_2
NINJ1	0.96	2.28588	0.92	Macro_2
TMSB4X1	0.96	2.07009	0.92	Macro_2
RNASE1	0.959	2.77852	0.918	Macro_2
GMFG1	0.959	2.70876	0.918	Macro_2
CYBB1	0.959	2.55749	0.918	Macro_2
C1QC1	0.959	2.52184	0.918	Macro_2
FCGR2A	0.957	2.87426	0.914	Macro_2
LY96	0.957	2.84966	0.914	Macro_2
IFI16	0.957	2.50299	0.914	Macro_2
CD163	0.956	2.53747	0.912	Macro_2
ATP1B1	0.955	2.80606	0.91	Macro_2
GPR34	0.954	3.38751	0.908	Macro_2
COLEC12	0.954	2.77551	0.908	Macro_2
PMP22	0.953	2.29508	0.906	Macro_2
C1QB3	0.952	2.46259	0.904	Macro_2
FCER1G6	0.952	2.23033	0.904	Macro_2
MS4A4A1	0.951	2.62868	0.902	Macro_2
FSCN13	0.949	2.70198	0.898	Macro_2
IGFBP4	0.946	2.84549	0.892	Macro_2
FPR1	0.945	3.0624	0.89	Macro_2
AGR2	0.943	4.31869	0.886	Macro_2
SLCO2B1	0.94	2.35557	0.88	Macro_2
CD4	0.939	2.339	0.878	Macro_2
TNFRSF1B	0.939	2.30276	0.878	Macro_2
IGSF6	0.938	2.96725	0.876	Macro_2
GATM	0.936	3.05265	0.872	Macro_2
SH3BGRL	0.936	2.08295	0.872	Macro_2
TYROBP6	0.935	2.02107	0.87	Macro_2
HCST1	0.933	2.33733	0.866	Macro_2
PLEK1	0.933	2.05291	0.866	Macro_2
GGTA1P	0.932	3.62358	0.864	Macro_2
SIGLEC1	0.932	2.67567	0.864	Macro_2
A2M	0.932	2.45092	0.864	Macro_2
RASSF4	0.93	2.73617	0.86	Macro_2
MAFB1	0.93	2.17847	0.86	Macro_2
CD53	0.927	2.12618	0.854	Macro_2
TTYH34	0.926	2.11987	0.852	Macro_2
BIN1	0.922	2.9924	0.844	Macro_2
CCL3	0.922	2.19399	0.844	Macro_2
NCF4	0.921	2.48246	0.842	Macro_2
GAS6	0.919	3.20309	0.838	Macro_2
LST1	0.918	2.28886	0.836	Macro_2
HCK1	0.917	2.32947	0.834	Macro_2
ANKH	0.916	3.42615	0.832	Macro_2
CD109	0.916	3.33963	0.832	Macro_2
FAM198B	0.915	2.69031	0.83	Macro_2
MS4A6A1	0.915	2.15994	0.83	Macro_2
MKNK1	0.914	2.24357	0.828	Macro_2
SLC9A9	0.913	3.70141	0.826	Macro_2
BLVRA1	0.912	2.40378	0.824	Macro_2
NRP1	0.91	2.07926	0.82	Macro_2
LPAR6	0.909	3.12113	0.818	Macro_2
RIN2	0.908	2.52269	0.816	Macro_2
SCN9A	0.907	4.74305	0.814	Macro_2
STAB1	0.905	3.37952	0.81	Macro_2
FCGR1A	0.904	2.74094	0.808	Macro_2
CD86	0.901	2.4957	0.802	Macro_2
NCF2	0.899	2.01508	0.798	Macro_2
SRGN2	0.898	2.00745	0.796	Macro_2
ARRB2	0.896	2.26999	0.792	Macro_2
SLC37A2	0.891	2.32134	0.782	Macro_2
FAM26F	0.891	2.24873	0.782	Macro_2
IGF1	0.89	3.15844	0.78	Macro_2
CCL4	0.89	2.8487	0.78	Macro_2
SEPP1	0.887	2.43005	0.774	Macro_2
NRP2	0.887	2.05196	0.774	Macro_2
CD300A	0.886	2.76894	0.772	Macro_2
RAB3IL1	0.883	2.78555	0.766	Macro_2
TMIGD3	0.882	4.53999	0.764	Macro_2
FAM105A	0.882	2.81356	0.764	Macro_2
RHBDF2	0.878	2.49115	0.756	Macro_2
WAS1	0.878	2.11387	0.756	Macro_2
PLA2G15	0.875	2.18046	0.75	Macro_2
FAM20A	0.874	3.27282	0.748	Macro_2
TLR4	0.872	2.40894	0.744	Macro_2
WDR91	0.872	2.32509	0.744	Macro_2
DOK2	0.871	2.55872	0.742	Macro_2
C3AR11	0.871	2.55685	0.742	Macro_2
IL6R	0.869	2.48476	0.738	Macro_2
CD37	0.869	2.17945	0.738	Macro_2
HSD17B14	0.866	2.58436	0.732	Macro_2
TMEM106A	0.864	2.39814	0.728	Macro_2
NAIP	0.863	2.6405	0.726	Macro_2
SLA1	0.863	2.18974	0.726	Macro_2
ARHGAP4	0.862	2.82588	0.724	Macro_2
C10orf128	0.861	3.51722	0.722	Macro_2
LILRB5	0.861	3.42692	0.722	Macro_2
FCGR1B	0.861	3.19422	0.722	Macro_2
RGL1	0.859	2.63185	0.718	Macro_2
CYTH4	0.858	2.49594	0.716	Macro_2
RNASE6	0.858	2.23199	0.716	Macro_2
AP1S2	0.858	2.13104	0.716	Macro_2
SYK1	0.858	2.00863	0.716	Macro_2
FLI1	0.856	2.6718	0.712	Macro_2
LY86	0.856	2.1723	0.712	Macro_2
EVI2A	0.855	2.46962	0.71	Macro_2
PCDH12	0.853	3.96883	0.706	Macro_2
CCL21	0.853	2.24619	0.706	Macro_2
USP36	0.851	2.65649	0.702	Macro_2
PTAFR1	0.851	2.33088	0.702	Macro_2
GNG2	0.85	2.10638	0.7	Macro_2
BID	0.85	2.03807	0.7	Macro_2
CD33	0.849	2.7827	0.698	Macro_2
CD180	0.846	2.91239	0.692	Macro_2
GNG7	0.845	3.37903	0.69	Macro_2
GAPLINC	0.843	3.32462	0.686	Macro_2
MTSS1	0.843	2.30621	0.686	Macro_2
PTPN18	0.842	2.10848	0.684	Macro_2
DOCK21	0.842	2.09611	0.684	Macro_2
METRNL	0.842	2.02102	0.684	Macro_2
FXYD6	0.839	2.36558	0.678	Macro_2
TMEM2	0.839	2.11896	0.678	Macro_2
BHLHE41	0.838	2.77272	0.676	Macro_2
RAB32	0.838	2.23599	0.676	Macro_2
PRKCB	0.837	3.06932	0.674	Macro_2
MAN1A1	0.837	2.31672	0.674	Macro_2
FCGR1CP	0.836	2.81096	0.672	Macro_2
CRYBB1	0.833	3.62541	0.666	Macro_2
CASP1	0.833	2.15513	0.666	Macro_2
GPSM3	0.831	2.00426	0.662	Macro_2
CD200R1	0.83	3.81779	0.66	Macro_2
NFATC2	0.83	3.25979	0.66	Macro_2
EPS8	0.828	2.11913	0.656	Macro_2
NCKAP1L1	0.825	2.3245	0.65	Macro_2
TBXAS1	0.823	2.62113	0.646	Macro_2
CD28	0.821	3.60007	0.642	Macro_2
MILR1	0.821	2.85562	0.642	Macro_2
OLFML2B	0.821	2.46724	0.642	Macro_2
RCSD1	0.818	2.42011	0.636	Macro_2
GIMAP4	0.818	2.17076	0.636	Macro_2
HLX	0.817	3.64042	0.634	Macro_2
CD5L	0.816	4.58019	0.632	Macro_2
LINC01094	0.816	2.76199	0.632	Macro_2
CCND1	0.814	2.53084	0.628	Macro_2
ARHGAP9	0.814	2.26737	0.628	Macro_2
SLC38A7	0.814	2.23003	0.628	Macro_2
SH2B3	0.811	2.26628	0.622	Macro_2
TNFAIP8L2	0.807	3.10157	0.614	Macro_2
CALML4	0.807	2.96497	0.614	Macro_2
PTPRN2	0.807	2.92212	0.614	Macro_2
FEZ1	0.807	2.81028	0.614	Macro_2
TMEM173	0.807	2.07623	0.614	Macro_2
SLC12A7	0.806	2.31629	0.612	Macro_2
SASH3	0.806	2.0607	0.612	Macro_2
METTL7B	0.805	4.22973	0.61	Macro_2
LAT2	0.804	2.26321	0.608	Macro_2
FGF13	0.803	3.64669	0.606	Macro_2
INAFM2	0.803	2.53749	0.606	Macro_2
HHEX	0.802	2.85384	0.604	Macro_2
CNRIP1	0.802	2.49683	0.604	Macro_2
OGFRL1	0.799	2.00767	0.598	Macro_2
TMC8	0.795	2.09916	0.59	Macro_2
WWP1	0.793	2.45258	0.586	Macro_2
BATF	0.792	2.76968	0.584	Macro_2
INPP5D	0.789	2.02153	0.578	Macro_2
TSPAN7	0.788	3.46433	0.576	Macro_2
CD93	0.787	2.6887	0.574	Macro_2
VAV1	0.787	2.3573	0.574	Macro_2
SENCR	0.786	3.50136	0.572	Macro_2
SUSD3	0.786	3.27162	0.572	Macro_2
CD163L1	0.785	2.8272	0.57	Macro_2
CORO1A	0.784	2.32068	0.568	Macro_2
FGL1	0.783	3.99867	0.566	Macro_2
RETN	0.782	4.01049	0.564	Macro_2
SEMA4D	0.782	2.33912	0.564	Macro_2
LPAR5	0.78	2.87555	0.56	Macro_2
FKBP5	0.78	2.17748	0.56	Macro_2
TCN21	0.78	2.02875	0.56	Macro_2
KCNE3	0.78	2.00985	0.56	Macro_2
LTC4S	0.778	2.46253	0.556	Macro_2
RRN3P1	0.775	2.62986	0.55	Macro_2
KLF2	0.774	2.08926	0.548	Macro_2
MYO5A1	0.772	2.13254	0.544	Macro_2
SPRED11	0.772	2.10139	0.544	Macro_2
RASGRP3	0.77	2.60331	0.54	Macro_2
TIMD4	0.769	3.04639	0.538	Macro_2
FAM101B	0.769	2.93911	0.538	Macro_2
MPEG1	0.767	2.63799	0.534	Macro_2
GPR85	0.766	2.67074	0.532	Macro_2
DNM1	0.765	2.86466	0.53	Macro_2
MAP3K1	0.761	2.15831	0.522	Macro_2
USP2	0.76	3.07473	0.52	Macro_2
FABP3	0.76	2.2148	0.52	Macro_2
ARHGAP25	0.759	2.60555	0.518	Macro_2
TMEM144	0.758	2.02798	0.516	Macro_2
PLCB21	0.757	2.11524	0.514	Macro_2
PIAS2	0.755	2.17844	0.51	Macro_2
RPP25	0.753	2.20905	0.506	Macro_2
FARP1	0.753	2.04677	0.506	Macro_2
SCN1B	0.752	2.7165	0.504	Macro_2
PTPRJ	0.75	2.13738	0.5	Macro_2
OTOA	0.749	2.94307	0.498	Macro_2
FAM212A	0.749	2.91166	0.498	Macro_2
PLCG2	0.749	2.13124	0.498	Macro_2
PTPRO1	0.748	2.21001	0.496	Macro_2
PEAK1	0.745	2.78127	0.49	Macro_2
ARHGAP26	0.745	2.49124	0.49	Macro_2
MBOAT1	0.745	2.25079	0.49	Macro_2
GRIN2C	0.744	3.88169	0.488	Macro_2
LRRC4	0.743	3.1866	0.486	Macro_2
C10orf11	0.739	2.81452	0.478	Macro_2
TOR4A	0.737	2.86082	0.474	Macro_2
CYSLTR1	0.736	2.94371	0.472	Macro_2
TLR7	0.735	2.43304	0.47	Macro_2
BMP2K	0.735	2.2245	0.47	Macro_2
SIGLEC9	0.734	2.04901	0.468	Macro_2
CABLES1	0.729	2.688	0.458	Macro_2
LRRC39	0.729	2.66936	0.458	Macro_2
TNFRSF11A	0.728	2.77194	0.456	Macro_2
KCNQ1	0.727	2.83576	0.454	Macro_2
TRIM47	0.727	2.41531	0.454	Macro_2
POU2F2	0.726	2.12018	0.452	Macro_2
GIMAP6	0.724	2.52362	0.448	Macro_2
PGBD5	0.722	3.36349	0.444	Macro_2
KIAA0226L	0.722	2.36535	0.444	Macro_2
RAB42	0.721	2.37731	0.442	Macro_2
BCL11A	0.719	2.81523	0.438	Macro_2
ICA1	0.718	2.23854	0.436	Macro_2
SCIMP	0.717	2.26131	0.434	Macro_2
BIRC7	0.715	2.14302	0.43	Macro_2
RYR1	0.713	2.75704	0.426	Macro_2
TSPAN33	0.711	2.80258	0.422	Macro_2
DENND3	0.71	2.27739	0.42	Macro_2
ST6GAL1	0.71	2.0998	0.42	Macro_2
TMEM86A	0.709	2.34677	0.418	Macro_2
PLD4	0.707	2.81949	0.414	Macro_2
HSF4	0.706	2.99898	0.412	Macro_2
ATP8B4	0.706	2.09635	0.412	Macro_2
CMKLR1	0.704	2.15313	0.408	Macro_2
KLHL61	0.704	2.0143	0.408	Macro_2
FCGBP	0.702	4.17484	0.404	Macro_2
SCAMP5	0.701	3.27327	0.402	Macro_2
IFITM2	0.983	2.77709	0.966	Mes_1
IGFBP7	0.953	4.64277	0.906	Mes_1
C1R	0.943	5.14307	0.886	Mes_1
THY1	0.941	2.86822	0.882	Mes_1
RARRES2	0.94	3.58037	0.88	Mes_1
SPARCL1	0.936	5.421	0.872	Mes_1
IGFBP5	0.932	5.07982	0.864	Mes_1
CFD3	0.93	4.06052	0.86	Mes_1
TXNIP2	0.927	2.30923	0.854	Mes_1
DCN2	0.923	2.38971	0.846	Mes_1
PCOLCE1	0.922	3.28741	0.844	Mes_1
RAMP1	0.919	4.97856	0.838	Mes_1
NNMT	0.918	3.63227	0.836	Mes_1
TUBA1A2	0.916	2.23322	0.832	Mes_1
MGP1	0.913	2.04987	0.826	Mes_1
APOD	0.91	4.81027	0.82	Mes_1
HSPB6	0.906	3.14375	0.812	Mes_1
C1S	0.905	4.99117	0.81	Mes_1
TMEM37	0.905	2.91575	0.81	Mes_1
IGFBP4	0.905	2.53352	0.81	Mes_1
MYL9	0.902	2.85866	0.804	Mes_1
PLPP1	0.899	3.01339	0.798	Mes_1
ISLR	0.897	3.78366	0.794	Mes_1
PLA2G2A3	0.896	2.83385	0.792	Mes_1
PRPS2	0.894	3.28832	0.788	Mes_1
EHD2	0.892	3.27054	0.784	Mes_1
CPXM1	0.891	4.20475	0.782	Mes_1
SERPING1	0.889	2.40667	0.778	Mes_1
OLFML3	0.888	2.08789	0.776	Mes_1
LTBP4	0.884	3.25146	0.768	Mes_1
TCEAL3	0.883	2.71757	0.766	Mes_1
COX7A1	0.883	2.49975	0.766	Mes_1
C3	0.882	3.73414	0.764	Mes_1
TAGLN	0.882	3.28937	0.764	Mes_1
IGFBP6	0.881	4.12297	0.762	Mes_1
SULF2	0.881	3.70542	0.762	Mes_1
PRSS23	0.88	2.98335	0.76	Mes_1
PTGDS2	0.877	3.64783	0.754	Mes_1
CD248	0.877	3.16149	0.754	Mes_1
RBP1	0.874	3.87418	0.748	Mes_1
TGM2	0.874	2.20784	0.748	Mes_1
PPP1R14A	0.873	2.8863	0.746	Mes_1
AEBP1	0.869	3.01493	0.738	Mes_1
MEIS1	0.869	2.88454	0.738	Mes_1
SERPINF1	0.869	2.45808	0.738	Mes_1
ULK4	0.868	3.88696	0.736	Mes_1
ALDH1A2	0.866	4.1267	0.732	Mes_1
FBLN2	0.866	2.55106	0.732	Mes_1
ALDH1A1	0.866	2.07645	0.732	Mes_1
MAOB	0.863	4.43589	0.726	Mes_1
PDGFRA	0.861	3.09034	0.722	Mes_1
TPM23	0.861	2.31451	0.722	Mes_1
PARM1	0.859	3.5189	0.718	Mes_1
C20orf273	0.859	2.15079	0.718	Mes_1
ZEB1	0.858	3.50399	0.716	Mes_1
NID1	0.856	2.26494	0.712	Mes_1
AXL	0.856	2.12879	0.712	Mes_1
CTSK	0.853	4.07636	0.706	Mes_1
CLEC2B1	0.851	2.23812	0.702	Mes_1
FBLN5	0.849	2.5651	0.698	Mes_1
PHLDB1	0.848	3.23294	0.696	Mes_1
ZBTB20	0.847	3.01389	0.694	Mes_1
GNLY	0.842	4.05326	0.684	Mes_1
PDPN	0.841	2.41733	0.682	Mes_1
SYNPO2	0.838	3.64333	0.676	Mes_1
ANGPTL2	0.837	2.41289	0.674	Mes_1
CXCL12	0.836	4.51681	0.672	Mes_1
TGFB1I1	0.836	2.92776	0.672	Mes_1
MASP1	0.834	3.29046	0.668	Mes_1
PEMT	0.829	2.70686	0.658	Mes_1
IL15	0.828	4.02121	0.656	Mes_1
IGFBP2	0.828	3.71741	0.656	Mes_1
S100A16	0.826	3.48727	0.652	Mes_1
RASD1	0.825	3.53411	0.65	Mes_1
ALDH1A3	0.822	4.08821	0.644	Mes_1
PLEKHH2	0.822	3.84725	0.644	Mes_1
IGF11	0.822	2.16791	0.644	Mes_1
CFI	0.821	4.11119	0.642	Mes_1
MFGE8	0.819	3.05591	0.638	Mes_1
DKK1	0.818	3.75119	0.636	Mes_1
EBF1	0.817	3.49616	0.634	Mes_1
LMCD1	0.816	2.97496	0.632	Mes_1
ZNF516	0.816	2.78606	0.632	Mes_1
RAMP2	0.813	3.79139	0.626	Mes_1
ANGPTL1	0.813	3.08467	0.626	Mes_1
EFEMP21	0.812	2.23525	0.624	Mes_1
PLAT	0.811	3.37925	0.622	Mes_1
PALMD	0.807	4.34941	0.614	Mes_1
DBN1	0.801	2.84445	0.602	Mes_1
ACTA2	0.799	2.5371	0.598	Mes_1
HAND2-AS1	0.798	3.21245	0.596	Mes_1
PDGFRB	0.796	2.77569	0.592	Mes_1
RARRES3	0.796	2.29321	0.592	Mes_1
HAND2	0.795	2.74359	0.59	Mes_1
LOC389033	0.794	4.54847	0.588	Mes_1
LMOD1	0.793	4.11266	0.586	Mes_1
APCDD1	0.791	3.39183	0.582	Mes_1
FGF7	0.789	3.77956	0.578	Mes_1
EDNRA	0.787	3.64545	0.574	Mes_1
EVA1C	0.787	3.64372	0.574	Mes_1
EMX2	0.786	2.84646	0.572	Mes_1
PRICKLE2	0.784	2.93711	0.568	Mes_1
KCNK6	0.783	2.37233	0.566	Mes_1
OSR21	0.782	2.67192	0.564	Mes_1
SEMA5A	0.781	2.43981	0.562	Mes_1
MRGPRF	0.78	3.32664	0.56	Mes_1
REV3L	0.779	2.32148	0.558	Mes_1
LOC101927668	0.776	4.24156	0.552	Mes_1
HSPB2	0.776	2.5418	0.552	Mes_1
SCARA5	0.774	3.80053	0.548	Mes_1
PILRA1	0.774	2.61407	0.548	Mes_1
LPAR1	0.769	2.55242	0.538	Mes_1
NKG7	0.768	4.94601	0.536	Mes_1
ITGB8	0.766	2.64603	0.532	Mes_1
SNAI2	0.766	2.47328	0.532	Mes_1
FXYD61	0.766	2.10186	0.532	Mes_1
CYP4B1	0.765	4.11942	0.53	Mes_1
P2RY14	0.765	3.73699	0.53	Mes_1
RNASE4	0.765	2.22516	0.53	Mes_1
SPOCK1	0.764	3.82672	0.528	Mes_1
RORA	0.764	2.55674	0.528	Mes_1
COL18A1	0.76	2.55724	0.52	Mes_1
CBX6	0.759	2.04101	0.518	Mes_1
GSTT11	0.758	2.10492	0.516	Mes_1
PSD3	0.757	2.44699	0.514	Mes_1
OMD	0.754	3.86737	0.508	Mes_1
CNN1	0.754	3.25906	0.508	Mes_1
LDB2	0.753	3.36074	0.506	Mes_1
CKB1	0.753	2.81105	0.506	Mes_1
DYNC2LI1	0.752	2.05405	0.504	Mes_1
FYN	0.751	2.32358	0.502	Mes_1
SNX21	0.75	2.52244	0.5	Mes_1
PGR	0.749	3.72009	0.498	Mes_1
LRIG3	0.746	3.02556	0.492	Mes_1
SMOC2	0.745	3.09643	0.49	Mes_1
AOX1	0.744	3.31586	0.488	Mes_1
FXYD1	0.744	2.22387	0.488	Mes_1
PIK3R1	0.744	2.10897	0.488	Mes_1
KANK2	0.743	2.05212	0.486	Mes_1
MEDAG	0.742	4.03804	0.484	Mes_1
PODN	0.742	3.07698	0.484	Mes_1
BDKRB2	0.741	3.21429	0.482	Mes_1
ABI3BP	0.741	2.58567	0.482	Mes_1
RUNX1T1	0.737	2.25967	0.474	Mes_1
JAZF1	0.735	2.4726	0.47	Mes_1
CLEC3B	0.734	3.81414	0.468	Mes_1
PRRX1	0.734	3.69489	0.468	Mes_1
ADAM33	0.734	2.6236	0.468	Mes_1
KLK8	0.733	4.42645	0.466	Mes_1
NFIA	0.731	2.39376	0.462	Mes_1
SFRP4	0.727	4.30466	0.454	Mes_1
ELN	0.725	2.90855	0.45	Mes_1
GGT5	0.724	3.3875	0.448	Mes_1
NPR1	0.724	2.98668	0.448	Mes_1
CDKL1	0.724	2.95225	0.448	Mes_1
THBS2	0.723	2.67756	0.446	Mes_1
MARCKSL1	0.723	2.32277	0.446	Mes_1
GNG111	0.723	2.17138	0.446	Mes_1
PDLIM4	0.723	2.12467	0.446	Mes_1
HOXA10	0.722	3.09411	0.444	Mes_1
F10	0.722	2.63947	0.444	Mes_1
PCBP3	0.721	3.81103	0.442	Mes_1
TMEM204	0.72	3.55445	0.44	Mes_1
AVPR1A	0.717	3.53884	0.434	Mes_1
NPDC1	0.716	2.83259	0.432	Mes_1
WT1	0.713	2.74106	0.426	Mes_1
LOC101928731	0.712	4.02082	0.424	Mes_1
MYLK	0.712	3.08722	0.424	Mes_1
GLB1L2	0.711	3.43855	0.422	Mes_1
CDH13	0.711	3.33661	0.422	Mes_1
TSHZ2	0.71	3.39925	0.42	Mes_1
FILIP1L	0.706	2.20582	0.412	Mes_1
TRPC4	0.704	3.3404	0.408	Mes_1
EMX2OS	0.702	3.29958	0.404	Mes_1
SNCAIP	0.701	3.38157	0.402	Mes_1
CES1	0.701	2.36369	0.402	Mes_1
DLK1	0.999	5.34236	0.998	Mes_2
EGFL6	0.999	5.32812	0.998	Mes_2
FRZB	0.999	5.03204	0.998	Mes_2
COL1A1	0.999	4.99262	0.998	Mes_2
COL3A1	0.999	4.80393	0.998	Mes_2
COL14A1	0.998	4.46199	0.996	Mes_2
COL6A1	0.998	4.18844	0.996	Mes_2
COL6A2	0.997	4.24777	0.994	Mes_2
COL1A2	0.996	4.3527	0.992	Mes_2
LUM1	0.996	4.07452	0.992	Mes_2
COL5A1	0.994	3.73113	0.988	Mes_2
LAMA2	0.993	3.94946	0.986	Mes_2
GPC3	0.993	3.27027	0.986	Mes_2
DCN3	0.992	3.76471	0.984	Mes_2
MEG3	0.987	4.89881	0.974	Mes_2
CTHRC1	0.986	4.72358	0.972	Mes_2
ENPP2	0.985	3.41861	0.97	Mes_2
CDH11	0.984	4.31337	0.968	Mes_2
COL5A2	0.984	4.1989	0.968	Mes_2
MGP2	0.984	4.01397	0.968	Mes_2
HAPLN13	0.983	5.66208	0.966	Mes_2
CCND2	0.982	4.12112	0.964	Mes_2
VCAN	0.977	3.61695	0.954	Mes_2
MEST	0.977	2.71674	0.954	Mes_2
HGF	0.976	4.8266	0.952	Mes_2
PCOLCE3	0.976	2.84299	0.952	Mes_2
PLAGL1	0.975	3.51313	0.95	Mes_2
MDK	0.975	3.16519	0.95	Mes_2
OLFML3	0.974	3.54831	0.948	Mes_2
FBLN2	0.974	2.88497	0.948	Mes_2
PLAC9	0.97	3.79995	0.94	Mes_2
EFEMP2	0.97	3.07847	0.94	Mes_2
VTN	0.968	5.0439	0.936	Mes_2
COL6A3	0.965	4.10719	0.93	Mes_2
WNT2	0.964	4.26115	0.928	Mes_2
CNN32	0.962	2.13302	0.924	Mes_2
PAMR1	0.957	4.21905	0.914	Mes_2
HSD17B2	0.956	4.95947	0.912	Mes_2
SPON1	0.952	3.99683	0.904	Mes_2
THY11	0.951	3.25077	0.902	Mes_2
PMP22	0.951	2.50034	0.902	Mes_2
CXCL14	0.946	5.36608	0.892	Mes_2
RSPO3	0.945	4.47574	0.89	Mes_2
MAP1B	0.945	3.26183	0.89	Mes_2
HSPB6	0.944	2.70913	0.888	Mes_2
PCDH10	0.94	4.33649	0.88	Mes_2
COL15A1	0.94	4.10581	0.88	Mes_2
SRPX	0.94	3.61703	0.88	Mes_2
SLIT2	0.938	5.31015	0.876	Mes_2
TGFB1I1	0.936	2.97135	0.872	Mes_2
CD248	0.934	2.85465	0.868	Mes_2
RBMS3	0.933	3.17539	0.866	Mes_2
C2orf40	0.932	4.49441	0.864	Mes_2
ENPP1	0.931	4.19207	0.862	Mes_2
F3	0.931	4.07163	0.862	Mes_2
SNAI2	0.931	3.48531	0.862	Mes_2
MYL95	0.931	2.45367	0.862	Mes_2
DES	0.929	4.69045	0.858	Mes_2
MFAP4	0.927	4.99222	0.854	Mes_2
PITX2	0.927	4.97349	0.854	Mes_2
TMEM98	0.927	3.75549	0.854	Mes_2
PHACTR2	0.927	2.2936	0.854	Mes_2
VCAM1	0.925	4.186	0.85	Mes_2
AEBP1	0.924	2.92359	0.848	Mes_2
RCN3	0.917	2.06184	0.834	Mes_2
FMOD	0.915	4.49828	0.83	Mes_2
TGFBI5	0.914	2.4562	0.828	Mes_2
PRKCDBP4	0.914	2.19078	0.828	Mes_2
RARRES2	0.911	2.47672	0.822	Mes_2
TCF21	0.909	5.25573	0.818	Mes_2
C3orf58	0.908	3.08822	0.816	Mes_2
CPZ1	0.903	2.76885	0.806	Mes_2
TAGLN1	0.899	2.65108	0.798	Mes_2
SELENBP1	0.899	2.07921	0.798	Mes_2
PLAC11	0.898	3.45959	0.796	Mes_2
COX7A1	0.897	3.22203	0.794	Mes_2
LOC645166	0.891	2.48535	0.782	Mes_2
STRA6	0.887	2.39792	0.774	Mes_2
CHN1	0.883	4.16514	0.766	Mes_2
ANGPTL2	0.883	3.40464	0.766	Mes_2
PAPSS2	0.881	2.50339	0.762	Mes_2
LAMC3	0.879	3.79816	0.758	Mes_2
PDGFRA1	0.875	2.97649	0.75	Mes_2
PCDH18	0.872	3.919	0.744	Mes_2
CREB3L1	0.872	3.81884	0.744	Mes_2
MATN2	0.871	3.92232	0.742	Mes_2
PLA2G2A4	0.871	3.39399	0.742	Mes_2
DNM3OS	0.869	4.10631	0.738	Mes_2
HAND21	0.862	3.12739	0.724	Mes_2
CSGALNACT1	0.862	2.26195	0.724	Mes_2
FBLN5	0.856	2.31803	0.712	Mes_2
FXYD1	0.855	2.67824	0.71	Mes_2
TNNT2	0.854	4.60108	0.708	Mes_2
HSPB2	0.851	3.20057	0.702	Mes_2
VAMP5	0.851	2.33632	0.702	Mes_2
EHD2	0.848	2.50614	0.696	Mes_2
BDH2	0.848	2.42864	0.696	Mes_2
LAMB2	0.848	2.12577	0.696	Mes_2
STXBP6	0.847	3.4398	0.694	Mes_2
GPX7	0.847	2.74195	0.694	Mes_2
OGN	0.845	4.29521	0.69	Mes_2
SYNGR1	0.843	2.35364	0.686	Mes_2
LTBP4	0.843	2.05363	0.686	Mes_2
PPP1R14A1	0.842	2.39777	0.684	Mes_2
DKK1	0.842	2.23286	0.684	Mes_2
SDC2	0.842	2.12425	0.684	Mes_2
PTPRK	0.841	2.61215	0.682	Mes_2
STC1	0.84	3.60407	0.68	Mes_2
FILIP1L1	0.839	3.53504	0.678	Mes_2
GJA1	0.838	2.48989	0.676	Mes_2
ATP1B1	0.838	2.01983	0.676	Mes_2
NID2	0.837	3.02175	0.674	Mes_2
SVEP1	0.837	2.42256	0.674	Mes_2
FIBIN	0.834	4.20977	0.668	Mes_2
FGL2	0.834	2.52007	0.668	Mes_2
PDPN1	0.831	3.48198	0.662	Mes_2
EPB41L2	0.83	2.37678	0.66	Mes_2
COLEC11	0.829	3.65052	0.658	Mes_2
VSNL1	0.823	4.4474	0.646	Mes_2
WFDC1	0.821	4.29299	0.642	Mes_2
ISLR1	0.818	2.10628	0.636	Mes_2
TGFB3	0.817	4.24835	0.634	Mes_2
LMCD1	0.813	2.84583	0.626	Mes_2
F10	0.811	3.05954	0.622	Mes_2
MRC2	0.81	2.32396	0.62	Mes_2
ACTA2	0.809	3.04225	0.618	Mes_2
GSTM2	0.809	2.31045	0.618	Mes_2
GUCY1A3	0.806	3.8808	0.612	Mes_2
ADORA2B	0.806	2.20166	0.612	Mes_2
TMEM88	0.802	3.86999	0.604	Mes_2
RUNX1T1	0.802	2.42421	0.604	Mes_2
UACA	0.8	2.696	0.6	Mes_2
BAMBI	0.799	2.52977	0.598	Mes_2
HAAO	0.798	2.74364	0.596	Mes_2
MAGI2-AS3	0.797	3.41935	0.594	Mes_2
LRRN3	0.796	4.30928	0.592	Mes_2
CTGF1	0.796	2.43002	0.592	Mes_2
TCF4	0.795	2.13172	0.59	Mes_2
LMO7	0.794	2.51708	0.588	Mes_2
VASN	0.794	2.36416	0.588	Mes_2
ACVR2A	0.791	2.40618	0.582	Mes_2
BMP5	0.79	4.25197	0.58	Mes_2
DLC1	0.786	2.46976	0.572	Mes_2
ECM11	0.786	2.06739	0.572	Mes_2
ADAMTS5	0.785	3.01056	0.57	Mes_2
COL16A1	0.785	2.86119	0.57	Mes_2
PLSCR4	0.783	3.43395	0.566	Mes_2
LOXL3	0.78	2.15523	0.56	Mes_2
FREM1	0.779	3.49063	0.558	Mes_2
ADAMTS12	0.776	3.68894	0.552	Mes_2
SEZ6L2	0.776	2.37638	0.552	Mes_2
DDAH1	0.774	2.62772	0.548	Mes_2
EFNA5	0.772	2.30707	0.544	Mes_2
FILIP1	0.771	4.47612	0.542	Mes_2
PDGFRB1	0.771	3.19929	0.542	Mes_2
OSR1	0.77	4.04822	0.54	Mes_2
ANGPTL1	0.769	2.27162	0.538	Mes_2
CYP2W1	0.768	3.97478	0.536	Mes_2
GATA4	0.76	3.69587	0.52	Mes_2
KIRREL	0.759	2.82536	0.518	Mes_2
IL11RA	0.759	2.26048	0.518	Mes_2
LINC01140	0.757	4.07259	0.514	Mes_2
NR2F1-AS1	0.755	3.8654	0.51	Mes_2
EBPL	0.755	2.06305	0.51	Mes_2
SYCE1	0.754	3.64055	0.508	Mes_2
THBS1	0.754	3.21316	0.508	Mes_2
RSPO2	0.753	3.55586	0.506	Mes_2
ADAMTS7	0.752	3.63701	0.504	Mes_2
SLC22A3	0.752	3.56374	0.504	Mes_2
FBXO17	0.751	2.74489	0.502	Mes_2
SMIM3	0.751	2.64372	0.502	Mes_2
CNTN6	0.75	3.3054	0.5	Mes_2
AKAP12	0.748	2.39964	0.496	Mes_2
PHLDA1	0.746	2.25808	0.492	Mes_2
NR2F1	0.745	3.52304	0.49	Mes_2
TMEM119	0.745	3.44747	0.49	Mes_2
FOXF1	0.744	2.94759	0.488	Mes_2
BMP4	0.744	2.37144	0.488	Mes_2
NXN	0.742	2.34023	0.484	Mes_2
BICC1	0.74	2.11144	0.48	Mes_2
GATA6	0.738	2.70025	0.476	Mes_2
EPHA3	0.737	3.41037	0.474	Mes_2
DIO3	0.736	3.59128	0.472	Mes_2
CCDC184	0.735	3.76148	0.47	Mes_2
ITGBL1	0.735	3.46794	0.47	Mes_2
NFIB	0.735	2.79037	0.47	Mes_2
ARSJ	0.732	3.49918	0.464	Mes_2
ADAMTS9	0.732	2.92907	0.464	Mes_2
GPM6B	0.731	3.28061	0.462	Mes_2
SULT1A1	0.731	2.23923	0.462	Mes_2
RBP7	0.73	3.24293	0.46	Mes_2
CADM3	0.73	3.16601	0.46	Mes_2
VSTM4	0.729	2.72777	0.458	Mes_2
AQP1	0.728	2.20077	0.456	Mes_2
PRSS23	0.726	2.01581	0.452	Mes_2
SCN7A	0.725	3.2536	0.45	Mes_2
SLC9A3R2	0.725	2.28877	0.45	Mes_2
GATM1	0.725	2.20382	0.45	Mes_2
EGFLAM	0.724	4.20727	0.448	Mes_2
ADAM33	0.724	2.71266	0.448	Mes_2
MCC	0.724	2.45494	0.448	Mes_2
MRGPRF1	0.723	2.54095	0.446	Mes_2
TSHZ1	0.721	2.58756	0.442	Mes_2
PDLIM3	0.716	3.65528	0.432	Mes_2
LOX	0.716	3.15194	0.432	Mes_2
LOC730101	0.716	3.06452	0.432	Mes_2
PROS1	0.716	2.27919	0.432	Mes_2
MAEL	0.715	2.76307	0.43	Mes_2
ADRB3	0.713	3.43448	0.426	Mes_2
GLT8D2	0.713	2.46175	0.426	Mes_2
HTRA3	0.712	3.18126	0.424	Mes_2
CNTFR	0.712	3.11032	0.424	Mes_2
COL8A2	0.712	2.65342	0.424	Mes_2
NDN	0.711	3.01458	0.422	Mes_2
RARB	0.709	2.69408	0.418	Mes_2
GLB1L	0.709	2.44563	0.418	Mes_2
COPZ2	0.708	2.43746	0.416	Mes_2
LDOC1	0.707	2.65125	0.414	Mes_2
IGDCC4	0.705	2.36964	0.41	Mes_2
CNN1	0.704	2.4128	0.408	Mes_2
MAGEH1	0.704	2.13371	0.408	Mes_2
OLFML1	0.702	2.93237	0.404	Mes_2
LPAR1	0.702	2.33341	0.404	Mes_2
CDC42EP2	0.702	2.16202	0.404	Mes_2
ALAS2	1	6.47688	1	Blood
GYPA1	1	6.24899	1	Blood
HBG1	1	6.22315	1	Blood
SLC4A1	1	6.2231	1	Blood
HBA1	1	5.80075	1	Blood
HBG2	1	5.4979	1	Blood
HBA2	1	4.98806	1	Blood
GYPB	0.999	6.86236	0.998	Blood
HBZ4	0.999	4.9867	0.998	Blood
HBQ1	0.998	5.47078	0.996	Blood
HBE1	0.997	5.15259	0.994	Blood
HBM	0.994	6.67804	0.988	Blood
AHSP	0.994	6.29151	0.988	Blood
HEMGN	0.994	5.65397	0.988	Blood
GYPE	0.994	5.60235	0.988	Blood
KLF1	0.994	5.44113	0.988	Blood
SMIM1	0.994	4.13726	0.988	Blood
GYPC3	0.992	3.91508	0.984	Blood
HMBS1	0.99	3.60591	0.98	Blood
EPB42	0.989	5.24724	0.978	Blood
BEX1	0.988	5.42254	0.976	Blood
FAM213A1	0.987	3.4068	0.974	Blood
CTSE	0.984	5.29007	0.968	Blood
SNCA	0.983	3.55433	0.966	Blood
GATA1	0.98	5.31416	0.96	Blood
RHAG	0.98	4.84741	0.96	Blood
MYL41	0.98	3.54377	0.96	Blood
SELENBP1	0.979	3.28209	0.958	Blood
SLC25A37	0.978	2.67041	0.956	Blood
UCP2	0.976	2.82667	0.952	Blood
C17orf99	0.974	5.20539	0.948	Blood
TMEM56	0.972	4.26787	0.944	Blood
UROS	0.972	3.05615	0.944	Blood
PKLR	0.971	4.73115	0.942	Blood
FECH	0.971	3.07453	0.942	Blood
MT1G4	0.965	3.69318	0.93	Blood
NFE2	0.963	4.27992	0.926	Blood
SPTA1	0.961	4.78602	0.922	Blood
NARF	0.961	2.57134	0.922	Blood
UROD	0.961	2.4588	0.922	Blood
UBAC1	0.96	2.6533	0.92	Blood
KEL	0.959	4.53537	0.918	Blood
GFI1B	0.958	4.66965	0.916	Blood
FAM210B	0.955	3.0396	0.91	Blood
LXN1	0.952	2.90357	0.904	Blood
STRADB	0.945	2.71414	0.89	Blood
ICAM4	0.943	3.48283	0.886	Blood
APOBEC3C	0.943	2.91573	0.886	Blood
DMTN	0.942	3.96062	0.884	Blood
ANK1	0.939	3.58698	0.878	Blood
MYT1	0.934	4.65894	0.868	Blood
HBB	0.931	5.49514	0.862	Blood
OSBP2	0.928	3.69296	0.856	Blood
HMGN5	0.927	3.62424	0.854	Blood
MT1H3	0.925	2.83416	0.85	Blood
PCGF5	0.92	2.46778	0.84	Blood
RAP1GAP	0.918	3.50283	0.836	Blood
TF	0.917	3.77644	0.834	Blood
RHCE	0.916	3.86254	0.832	Blood
RHD	0.911	3.8177	0.822	Blood
TESC	0.91	2.64477	0.82	Blood
ACKR1	0.91	2.55153	0.82	Blood
RFESD	0.908	2.75728	0.816	Blood
TUBB1	0.905	4.11159	0.81	Blood
CRNDE	0.905	2.56446	0.81	Blood
TSPAN32	0.904	3.65905	0.808	Blood
SLC38A5	0.904	3.4979	0.808	Blood
ERMAP	0.904	3.27516	0.808	Blood
GNG2	0.903	2.0201	0.806	Blood
TMOD1	0.902	4.40459	0.804	Blood
SNX22	0.9	3.99792	0.8	Blood
PIM2	0.898	2.80217	0.796	Blood
SCARNA22	0.897	3.4757	0.794	Blood
C2orf88	0.893	3.22105	0.786	Blood
SSX2IP	0.889	2.3723	0.778	Blood
TSPAN5	0.884	3.12287	0.768	Blood
SLC30A10	0.882	3.95951	0.764	Blood
FAM83A	0.881	4.31019	0.762	Blood
ST6GALNAC1	0.878	3.49212	0.756	Blood
FAM46C	0.872	2.81399	0.744	Blood
CCDC28B	0.868	2.40175	0.736	Blood
MTURN	0.867	2.74918	0.734	Blood
ANKRD7	0.867	2.67902	0.734	Blood
PHF7	0.867	2.35707	0.734	Blood
ATP1B2	0.866	3.2578	0.732	Blood
PLCD1	0.864	2.62227	0.728	Blood
CCDC34	0.864	2.07161	0.728	Blood
FAIM2	0.863	4.14067	0.726	Blood
CRYM	0.863	3.74029	0.726	Blood
TSACC	0.862	2.29678	0.724	Blood
SPINK2	0.862	2.17016	0.724	Blood
ITM2A	0.861	2.77439	0.722	Blood
CETN1	0.86	2.35219	0.72	Blood
LDHC	0.859	2.41457	0.718	Blood
SPATA8	0.858	2.30009	0.716	Blood
SMIM52	0.858	2.11352	0.716	Blood
PRM2	0.857	2.44466	0.714	Blood
CMTM2	0.855	2.24479	0.71	Blood
TNP1	0.854	2.27812	0.708	Blood
ROPN1L	0.854	2.1214	0.708	Blood
CR1L	0.853	3.94687	0.706	Blood
TAL1	0.852	2.4256	0.704	Blood
HMGB4	0.85	2.10882	0.7	Blood
TMSB15A	0.848	3.68134	0.696	Blood
PRM1	0.848	2.19742	0.696	Blood
ZNF667-AS1	0.848	2.18725	0.696	Blood
SNHG10	0.842	2.29897	0.684	Blood
LINC01191	0.842	2.08897	0.684	Blood
C5orf58	0.841	2.13212	0.682	Blood
PHF19	0.839	2.15651	0.678	Blood
LOC440934	0.837	2.15079	0.674	Blood
SPATA4	0.836	2.04691	0.672	Blood
GALNT14	0.835	3.89969	0.67	Blood
ZPBP	0.835	2.25234	0.67	Blood
TUBA3C	0.834	2.40266	0.668	Blood
DYNLRB2	0.833	2.00428	0.666	Blood
TCP10L	0.831	2.27729	0.662	Blood
SMCP	0.83	2.02894	0.66	Blood
ACHE	0.829	3.09983	0.658	Blood
TUBA3E	0.828	2.21891	0.656	Blood
CRISP2	0.828	2.11142	0.656	Blood
BOD1L2	0.826	2.16249	0.652	Blood
PITX1	0.825	3.24431	0.65	Blood
TCP11	0.825	2.09127	0.65	Blood
C1orf61	0.824	2.68645	0.648	Blood
ADD2	0.822	3.57926	0.644	Blood
ERICH2	0.822	2.10229	0.644	Blood
SLC22A4	0.821	2.78501	0.642	Blood
FAXDC2	0.82	2.54135	0.64	Blood
CISH	0.817	2.00917	0.634	Blood
C17orf64	0.816	2.01421	0.632	Blood
FAM65C	0.813	2.94944	0.626	Blood
RPL10L	0.813	2.14858	0.626	Blood
TUBA3D	0.812	2.08187	0.624	Blood
MAP1A	0.806	2.73878	0.612	Blood
HIST1H2AA	0.805	2.35973	0.61	Blood
C11orf21	0.8	3.09044	0.6	Blood
KIAA0922	0.794	2.27756	0.588	Blood
ART3	0.794	2.01455	0.588	Blood
ALOX12	0.79	3.25962	0.58	Blood
NT5DC2	0.786	2.03957	0.572	Blood
PLEK2	0.784	2.55948	0.568	Blood
TFR2	0.781	3.10498	0.562	Blood
PIGQ	0.778	2.346	0.556	Blood
PPP3R2	0.775	2.06501	0.55	Blood
SPTB	0.774	2.99064	0.548	Blood
XK	0.773	3.19697	0.546	Blood
TDRG1	0.772	2.07869	0.544	Blood
PGAM2	0.77	2.02977	0.54	Blood
TUBA4A	0.762	2.01396	0.524	Blood
SLC25A21	0.751	3.1683	0.502	Blood
DYRK3	0.748	2.65961	0.496	Blood
ABAT	0.747	2.53775	0.494	Blood
CHAC2	0.746	2.01413	0.492	Blood
GATA5	0.735	2.47441	0.47	Blood
DMC1	0.734	2.06951	0.468	Blood
ESPN	0.729	2.90816	0.458	Blood
EMX21	0.723	2.21172	0.446	Blood
EPB41	0.717	2.37268	0.434	Blood
RGS6	0.715	2.71039	0.43	Blood
SLC43A1	0.715	2.1412	0.43	Blood
TRIM10	0.708	3.00991	0.416	Blood
APOM	0.708	2.2757	0.416	Blood
TMSB15B	0.705	2.38499	0.41	Blood
LRRC71	0.703	2.09032	0.406	Blood
SNORA67	0.702	2.18094	0.404	Blood
