# Supplementary material for: Single-cell RNA-seq reveals the diversity of trophoblast subtypes and patterns of differentiation in the human placenta
Source: Cell Res. 2018 Jul 24;28(8):819–32. doi: 10.1038/s41422-018-0066-y (PMC6082907; doi:10.1038/s41422-018-0066-y)
Supplement: Supplementary file 11 — Supplementary information, Table S2 [file 41422_2018_66_MOESM11_ESM.xlsx]

## Sheet: transcriptional factor
Table S2. Key TFs regulating CTB differentiation.
CTB_8W TO STB_8W
Regulon	NES	p.value	FDR
OSR2	4.65	3.39e-06	0.000557
ZNF841	4.49	6.97e-06	0.000557
MAX	4.45	8.64e-06	0.000557
ARID1B	4.38	1.18e-05	0.000557
DMTF1	4.36	1.28e-05	0.000557
STAT5A	4.35	1.35e-05	0.000557
ZNF227	4.35	1.35e-05	0.000557
ZNF232	4.34	1.4e-05	0.000557
ZBTB17	4.34	1.42e-05	0.000557
NFRKB	4.34	1.45e-05	0.000557
ZNF721	4.32	1.53e-05	0.000557
AFF1	4.32	1.54e-05	0.000557
ZNF282	4.32	1.55e-05	0.000557
ZNF473	4.32	1.57e-05	0.000557
MEF2D	4.31	1.61e-05	0.000557
ZNF292	4.3	1.72e-05	0.000557
PURA	4.29	1.8e-05	0.000557
CIZ1	4.27	1.93e-05	0.000557
ZNF468	4.27	1.98e-05	0.000557
PBRM1	4.25	2.17e-05	0.000568
SREBF1	4.24	2.19e-05	0.000568
ZNF611	4.22	2.48e-05	0.000607
CREBL2	4.2	2.7e-05	0.000607
ZNF117	4.19	2.79e-05	0.000607
ZNF140	4.19	2.81e-05	0.000607
TWIST1	4.17	3e-05	0.00061
ZNF101	4.17	3.04e-05	0.00061
ZNF12	4.17	3.11e-05	0.00061
LHX2	4.16	3.2e-05	0.00061
SMAD4	4.15	3.32e-05	0.000615
ZNF91	4.14	3.42e-05	0.000616
NRF1	4.13	3.7e-05	0.000633
ZNF461	4.12	3.81e-05	0.000633
BAZ2B	4.11	3.96e-05	0.000633
DNAJC1	4.1	4.09e-05	0.000633
IRF1	4.09	4.39e-05	0.000635
ARID1A	4.08	4.54e-05	0.000635
ZNF525	4.07	4.73e-05	0.000635
ZNF480	4.06	4.95e-05	0.000635
KDM5B	4.06	4.98e-05	0.000635
PURB	4.06	5e-05	0.000635
SETDB1	4.05	5.16e-05	0.000635
ZNF813	4.05	5.23e-05	0.000635
SMAD7	4.03	5.52e-05	0.000635
BCL6	4.03	5.53e-05	0.000635
FOXN2	4.03	5.64e-05	0.000635
ZXDC	4.03	5.65e-05	0.000635
FOSB	4.02	5.7e-05	0.000635
ZBTB24	4.02	5.77e-05	0.000635
ZNF114	4.02	5.92e-05	0.00064
ZNF407	4	6.25e-05	0.000648
ZBED6	4	6.45e-05	0.000648
MBD2	3.99	6.58e-05	0.000648
ZNF564	3.99	6.7e-05	0.000648
ZNF322	3.98	6.81e-05	0.000648
ZBTB1	3.98	6.89e-05	0.000648
THAP9	3.97	7.04e-05	0.000648
GTF2IRD2	3.97	7.16e-05	0.000648
ZNF267	3.97	7.2e-05	0.000648
THAP8	3.96	7.5e-05	0.000648
SP140L	3.96	7.52e-05	0.000648
ZBTB18	3.95	7.73e-05	0.000648
LCOR	3.95	7.88e-05	0.000648
FOXJ2	3.95	7.88e-05	0.000648
FOXO3	3.94	8.03e-05	0.000648
ZNF429	3.94	8.16e-05	0.000648
ZNF136	3.94	8.16e-05	0.000648
ARID4A	3.93	8.47e-05	0.000648
MECP2	3.93	8.49e-05	0.000648
MIER3	3.93	8.56e-05	0.000648
ETV3	3.92	8.74e-05	0.000648
TADA2B	3.92	8.79e-05	0.000648
ZNF24	3.91	9.08e-05	0.000648
ZNF211	3.91	9.16e-05	0.000648
HBP1	3.91	9.27e-05	0.000648
ZBTB14	3.91	9.29e-05	0.000648
ZNF791	3.91	9.34e-05	0.000648
ZNF805	3.9	9.68e-05	0.000648
SP4	3.9	9.82e-05	0.000648
RLF	3.89	9.91e-05	0.000648
MYCN	3.89	0.0001	0.000648
SP1	3.89	0.0001	0.000648
ZNF507	3.89	0.000101	0.000648
ZNF160	3.88	0.000103	0.000648
GATAD2B	3.88	0.000103	0.000648
IRF6	-3.92	8.92e-05	0.000648
TP63	-3.94	8.21e-05	0.000648
HSF2	-3.96	7.6e-05	0.000648
FOXO4	-3.99	6.58e-05	0.000648
ZNF410	-4.01	6.09e-05	0.000647
ZNF100	-4.05	5.1e-05	0.000635
DLX5	-4.08	4.52e-05	0.000635
ARNTL	-4.08	4.44e-05	0.000635
YBX3	-4.1	4.05e-05	0.000633
MLLT1	-4.11	3.98e-05	0.000633
HMGA1	-4.19	2.75e-05	0.000607
PPARG	-4.27	1.94e-05	0.000557
ZNF431	-4.29	1.83e-05	0.000557
PEG3	-4.34	1.42e-05	0.000557
DLX6	-4.51	6.61e-06	0.000557
CTB_8W to EVT_8W
Regulon	NES	p.value	FDR
ZNF124	5.95	2.66e-09	1.96e-06
SOX4	5.59	2.27e-08	4.35e-06
ASCL2	5.55	2.9e-08	4.35e-06
ZNF555	5.5	3.71e-08	4.35e-06
SNAI1	5.49	4.11e-08	4.35e-06
STAT1	5.46	4.73e-08	4.35e-06
MYCN	5.43	5.63e-08	4.61e-06
ID1	5.39	7.05e-08	5.19e-06
ZNF415	5.31	1.07e-07	7.15e-06
NFATC1	5.3	1.18e-07	7.21e-06
STAT2	5.25	1.53e-07	8.01e-06
ZBTB45	5.22	1.81e-07	8.32e-06
ZNF559	5.17	2.32e-07	8.98e-06
CARF	5.16	2.48e-07	9.12e-06
ZNF136	5.09	3.64e-07	1.12e-05
FOXN2	5.09	3.66e-07	1.12e-05
ZBTB1	5.05	4.46e-07	1.28e-05
TEAD2	5.01	5.44e-07	1.48e-05
ETV4	4.95	7.49e-07	1.78e-05
ZNF486	4.93	8.19e-07	1.8e-05
KLF8	4.93	8.29e-07	1.8e-05
PPARG	4.93	8.31e-07	1.8e-05
DLX4	4.92	8.58e-07	1.8e-05
ZNF562	4.89	9.9e-07	2.02e-05
ARID3A	4.87	1.13e-06	2.2e-05
ZNF578	4.84	1.3e-06	2.4e-05
ZFP57	4.83	1.39e-06	2.5e-05
CERS5	4.79	1.63e-06	2.79e-05
ZNF557	4.79	1.69e-06	2.82e-05
ZNF239	4.77	1.88e-06	2.96e-05
RUNX1	4.77	1.89e-06	2.96e-05
GTF2I	4.75	2.03e-06	3.03e-05
ZNF691	4.75	2.06e-06	3.03e-05
ZFP62	4.71	2.46e-06	3.42e-05
SIX5	4.7	2.63e-06	3.58e-05
GATA2	4.69	2.69e-06	3.6e-05
CEBPG	4.68	2.86e-06	3.76e-05
ID3	4.67	3.06e-06	3.93e-05
GTF2IRD2	4.66	3.24e-06	3.99e-05
HES4	4.65	3.37e-06	3.99e-05
ZNF57	4.64	3.41e-06	3.99e-05
KLF6	4.64	3.43e-06	3.99e-05
LITAF	4.64	3.54e-06	3.99e-05
ZNF449	4.63	3.58e-06	3.99e-05
DNAJC1	4.61	3.96e-06	4.35e-05
IRF9	4.6	4.27e-06	4.47e-05
XBP1	4.6	4.32e-06	4.47e-05
ZNF649	4.6	4.32e-06	4.47e-05
TCF7L2	4.59	4.45e-06	4.55e-05
ZNF397	4.56	5.07e-06	5.11e-05
ZNF880	4.54	5.54e-06	5.51e-05
ZNF528	4.54	5.62e-06	5.52e-05
IRF7	4.53	5.81e-06	5.62e-05
ZNF707	4.53	5.91e-06	5.63e-05
ZNF623	4.53	5.96e-06	5.63e-05
SMARCC1	4.5	6.82e-06	6.32e-05
ZNF215	4.5	6.87e-06	6.32e-05
ZSCAN2	4.48	7.31e-06	6.65e-05
ZNF570	4.47	7.77e-06	6.8e-05
ZNF708	4.46	8.01e-06	6.94e-05
ZNF526	4.46	8.32e-06	7.12e-05
MXD4	4.45	8.55e-06	7.21e-05
ZNF668	4.45	8.68e-06	7.21e-05
ZNF564	4.44	9.08e-06	7.34e-05
ZNF432	4.44	9.17e-06	7.34e-05
ZNF816	4.4	1.08e-05	8.49e-05
ZNF264	4.39	1.12e-05	8.7e-05
ZNF23	4.38	1.19e-05	9.12e-05
RFX2	4.37	1.26e-05	9.57e-05
ZFP64	4.36	1.28e-05	9.63e-05
ZBTB2	4.36	1.33e-05	9.86e-05
ZNF799	-4.35	1.34e-05	9.87e-05
TFE3	-4.42	9.95e-06	7.88e-05
GRHL3	-4.44	8.96e-06	7.33e-05
NFE2L2	-4.45	8.72e-06	7.21e-05
RFX6	-4.48	7.53e-06	6.68e-05
NR2F2	-4.48	7.46e-06	6.68e-05
PARP1	-4.6	4.3e-06	4.47e-05
ID2	-4.64	3.5e-06	3.99e-05
ELF5	-4.65	3.28e-06	3.99e-05
PBX1	-4.66	3.1e-06	3.93e-05
ISL1	-4.72	2.36e-06	3.34e-05
MEIS1	-4.74	2.18e-06	3.14e-05
ARNTL	-4.75	2.05e-06	3.03e-05
ZBTB4	-4.78	1.73e-06	2.82e-05
TFDP2	-4.8	1.62e-06	2.79e-05
FOXO4	-4.86	1.2e-06	2.27e-05
TP63	-4.88	1.05e-06	2.09e-05
IRF6	-4.98	6.33e-07	1.55e-05
TFCP2L1	-4.98	6.3e-07	1.55e-05
ZNF354B	-5	5.64e-07	1.48e-05
SOX14	-5.05	4.53e-07	1.28e-05
HES1	-5.13	2.89e-07	9.66e-06
ETV5	-5.15	2.63e-07	9.23e-06
BHLHE41	-5.18	2.21e-07	8.98e-06
HOXB2	-5.19	2.14e-07	8.98e-06
PEG3	-5.24	1.63e-07	8.01e-06
MSX2	-5.28	1.31e-07	7.42e-06
MLLT1	-5.48	4.26e-08	4.35e-06
NFE2L3	-5.64	1.67e-08	4.35e-06
