# Supplementary material for: Single-cell RNA-seq reveals the diversity of trophoblast subtypes and patterns of differentiation in the human placenta
Source: Cell Res. 2018 Jul 24;28(8):819–32. doi: 10.1038/s41422-018-0066-y (PMC6082907; doi:10.1038/s41422-018-0066-y)
Supplement: Supplementary file 12 — Supplementary information, Table S4 [file 41422_2018_66_MOESM12_ESM.xlsx]

## Sheet: Sheet1
Table S4. Hormone genes in each cell subtype.
	CTB_8W_1	CTB_8W_2	CTB_8W_3	EVT_8W_1	EVT_8W_2
ADIPOQ	-0.0653927	-0.0653927	-0.0372016	-0.0653927	-0.0445359
ADM	0.435289	-0.0200958	-0.587894	0.0955578	0.41595
ADM2	-0.165657	-0.223606	-0.193676	-0.114026	-0.101849
AGT	-0.149215	-0.12491	0.00104356	-0.124688	-0.124051
AMH	-0.0897225	-0.0897225	-0.061264	-0.0764419	-0.0897225
ANGPTL1	-0.155672	-0.235102	-0.209027	-0.255908	-0.276205
ANGPTL2	-0.331163	-0.220987	-0.0694459	-0.258368	-0.306385
ANGPTL3	-0.00511735	-0.116456	-0.116456	-0.103038	-0.0632759
ANGPTL4	-0.898183	-1.05748	-0.864975	-0.0947985	0.44561
ANGPTL5	-0.0840346	-0.0366212	0.0579453	-0.0840346	-0.0840346
ANGPTL6	-0.0969115	-0.0969115	-0.0969115	-0.0702765	-0.0863549
ANGPTL7	-0.0273079	-0.0822494	-0.0254967	-0.0557648	-0.0612555
APLN	-0.0926344	-0.0274824	-0.0616664	-0.148996	-0.0951546
BDNF	-0.154657	-0.117596	-0.0767997	-0.104841	-0.153471
CALCB	-0.0821916	-0.0821916	-0.0821916	0.0105024	-0.0716949
CCK	-0.242043	-0.226983	-0.218932	-0.228135	-0.136489
CGA	1.4156	0.217481	-0.0436205	0.738046	0.538992
CGB1	-0.276256	-0.318349	-0.341831	0.159517	0.0885942
CGB2	-0.0212921	-0.288607	-0.376497	0.258332	0.129168
CGB5	-0.261469	-0.467893	-0.372881	0.632611	0.25474
CGB7	-0.0793756	-0.360617	-0.466291	0.567155	0.327358
CGB8	-0.275941	-0.5451	-0.42321	0.793595	0.387804
CORT	-0.0637372	-0.0637372	-0.0637372	-0.0505898	-0.0533155
CRH	-0.158464	-0.299096	-0.333072	-0.202097	-0.111415
CSH1	-0.997683	-1.02698	-1.02696	0.173412	0.722727
CSH2	-0.881239	-0.912045	-0.858406	-0.0709051	0.597983
CSHL1	-0.36046	-0.36046	-0.36046	-0.170798	0.0939441
CTGF	-0.457931	-0.237592	-0.465124	-0.269962	-0.210747
EDN1	-0.189131	-0.190682	-0.180734	-0.240975	-0.187727
EDN3	-0.178623	-0.154049	-0.178623	-0.168276	-0.135068
EPO	-0.119342	-0.18556	-0.205694	0.276852	0.153217
FST	-0.320559	-0.448891	-0.328439	0.118411	0.254472
FSTL1	-0.744295	-0.237775	-0.286338	0.272808	0.66859
FSTL3	-0.358846	-0.927555	-1.11109	0.667735	0.950696
FSTL4	-0.0244427	-0.0640721	-0.0548616	-0.0825552	-0.00858223
GAL	-0.413058	-0.437211	-0.24191	0.771326	0.408731
GAST	0.204437	-0.0965641	-0.0683755	-0.146885	-0.185672
GCG	-0.023877	-0.111865	-0.136049	-0.136049	-0.136049
GH1	-0.181323	-0.295925	-0.141307	-0.141982	-0.241138
GH2	-0.472781	-0.455899	-0.608766	0.0823943	0.365992
GIP	-0.0930747	-0.0930747	-0.0645794	-0.0930747	-0.0930747
GNRH1	-0.199579	-0.174812	-0.199579	-0.112127	0.0175477
GNRH2	-0.109339	-0.109339	-0.109339	-0.0691955	0.0815881
IGF1	-0.244449	-0.205948	-0.27761	-0.297892	-0.407217
IGF2	-0.102326	-0.475502	-0.63408	-0.00497641	0.505161
INHA	-0.0449346	-0.537658	-0.581521	-0.324361	0.222819
INHBA	-0.157558	-0.402902	-0.40281	0.0928866	-0.029181
INHBE	-0.0880806	-0.0880806	-0.0880806	-0.048264	-0.0880806
INSIG1	0.225486	0.0916542	-0.284723	0.421621	0.0525327
INSIG2	-0.563725	-0.413033	-0.322066	-0.0396762	0.111459
INSL3	-0.181193	-0.0384174	-0.0453283	-0.174271	-0.170047
INSL4	2.14466	1.33262	0.749659	-0.0651068	-0.201616
INSL6	-0.204601	-0.204601	-0.204601	-0.0797737	0.0248063
KISS1	-0.0342732	-0.378176	-0.236774	-0.291163	-0.126249
LEP	-0.185833	-0.500608	-0.479261	0.240535	0.571081
LHB	0.144002	-0.2429	-0.268297	-0.107119	-0.181574
NMU	-0.0768422	-0.0536973	0.203996	-0.136548	-0.133051
NPPA	-0.0285644	-0.116716	-0.111924	-0.00751082	-0.108738
NPPB	-0.0991371	-0.0752918	-0.0420132	-0.0458214	-0.0885715
NPPC	-0.093782	-0.0461897	-0.093782	-0.0804805	-0.030519
NTS	-0.135584	-0.135584	-0.106621	-0.108552	-0.12487
OXT	-0.100686	-0.100686	-0.100686	-0.0757585	-0.0901142
PNOC	-0.0786531	-0.0549958	-0.0503163	-0.0786531	-0.0367238
PPY	-0.111341	-0.111341	-0.111341	-0.0711663	-0.100726
PRL	-0.0791023	-0.211059	-0.0701286	-0.0786806	-0.269408
PTHLH	-0.0850224	-0.0613066	-0.0850224	-0.0850224	-0.0534977
RETN	-0.27572	-0.320595	-0.107849	-0.162249	-0.317088
RLN1	-0.165854	-0.0924821	-0.107264	-0.097499	-0.068323
RLN2	0.236878	0.230558	0.158742	0.057999	-0.0489543
RLN3	-0.226823	-0.226823	-0.117382	-0.138155	-0.111968
SCT	-0.0879777	-0.0879777	-0.0879777	-0.074706	-0.0774574
SST	-0.0109726	-0.122571	-0.122571	-0.109122	-0.0905888
STC1	-0.45552	-0.491496	-0.407739	-0.42244	-0.272514
STC2	-0.0729871	0.383383	0.287642	-0.0901567	0.0734484
TAC1	-0.0725014	-0.0725014	-0.0725014	-0.0725014	-0.062044
TAC3	-0.493893	-0.465718	-0.558029	-0.430597	-0.188931
UCN	-0.120459	-0.120459	-0.120459	-0.107021	-0.0778503
UCN2	-0.103638	-0.103638	-0.0750263	-0.0502297	-0.0930538
UTS2	-0.118891	-0.118891	-0.090112	-0.079262	-0.0823797
VIP	-0.0746169	-0.0746169	-0.0746169	-0.0614137	-0.0222873
POMC	-0.690384	-0.707007	-0.635206	-0.437364	0.236563
PAPPA	-0.702512	-0.700872	-0.712643	-0.458072	0.0228807
PAPPA2	-0.76579	-0.773554	-0.779718	-0.409535	0.25737
ACTN1	-1.14086	-0.188988	0.123228	0.733839	0.712488
ACTN4	-0.201544	-0.576587	-0.438144	0.505923	0.521161
REN	-0.0657641	0.239945	-0.0480815	-0.2544	-0.288545
ANG	-0.44895	-0.489763	-0.368388	-0.460599	-0.281887
ANGPT1	-0.592664	-0.145238	0.0157283	0.250346	0.281853
ANGPT2	-0.298213	-0.307943	-0.24195	-0.0760499	0.00843521
ANGPT4	-0.648961	-0.676576	-0.651447	0.895401	1.32449
PGF	0.26785	-0.330313	-0.542431	1.04765	0.962377
PSG1	-0.206881	-0.239946	-0.442889	-0.176499	0.0259712
PSG10P	-0.226016	-0.226016	-0.226016	-0.202162	-0.170425
PSG11	-0.339598	-0.409679	-0.399136	-0.333326	-0.121381
PSG2	-0.608096	-0.720908	-0.881466	-0.508642	0.144681
PSG3	-0.341008	-0.402561	-0.634471	-0.498356	-0.0451199
PSG4	-0.0532321	-0.371968	-0.168438	-0.0139449	0.260533
PSG5	-0.545382	-0.643615	-0.797325	-0.389136	0.0109842
PSG6	-0.287109	-0.353318	-0.430325	-0.265131	-0.0671087
PSG7	-0.225879	-0.214244	-0.225879	-0.210201	-0.214734
PSG8	-0.0712907	-0.256966	-0.280745	-0.183226	-0.111162
PSG9	-0.29141	-0.42947	-0.229304	-0.0315685	0.314732
	EVT_8W_3	EVT_24W_1	EVT_24W_2	STB_8W	Macro_1
ADIPOQ	-0.0653927	-0.0653927	-0.00708836	-0.0653927	-0.0448696
ADM	1.09653	1.08307	1.16206	0.653773	-0.921089
ADM2	-0.163747	0.140206	0.13399	0.706283	-0.136451
AGT	-0.149215	0.0199619	-0.126232	-0.149215	-0.00085871
AMH	-0.0897225	-0.0128	0.0868495	0.0228741	-0.0690047
ANGPTL1	-0.201148	-0.232152	-0.191172	-0.272706	0.0428621
ANGPTL2	-0.314959	-0.303647	-0.324033	-0.269114	0.116086
ANGPTL3	-0.0589514	0.0389771	-0.0272585	-0.0785363	-0.116456
ANGPTL4	1.36404	1.07146	1.07895	0.816142	-0.764671
ANGPTL5	-0.0840346	-0.0840346	-0.0546706	-0.0840346	-0.0840346
ANGPTL6	-0.0969115	0.00593651	-0.0378908	-0.0969115	-0.0969115
ANGPTL7	-0.0822494	-0.0566826	0.00578181	-0.0822494	-0.0615914
APLN	-0.0325566	-0.125383	-0.0887915	0.426365	-0.106612
BDNF	-0.212367	-0.13708	-0.108886	0.340462	-0.160403
CALCB	-0.0821916	-0.0821916	-0.0821916	-0.0550703	-0.0408766
CCK	-0.0462074	-0.242043	0.0912419	1.89522	-0.19817
CGA	-0.800813	-2.20757	-1.38913	1.54736	-0.055883
CGB1	-0.305553	-0.358337	-0.358337	2.32325	-0.212936
CGB2	-0.36136	-0.404268	-0.404268	2.41616	-0.346734
CGB5	-0.376212	-0.511396	-0.485471	2.43011	-0.386552
CGB7	-0.415496	-0.559439	-0.553116	2.38789	-0.393006
CGB8	-0.381979	-0.566702	-0.584325	2.3839	-0.449171
CORT	-0.0637372	-0.0637372	-0.00547046	-0.0637372	-0.0227174
CRH	-0.17655	-0.368297	0.259422	2.22396	-0.101515
CSH1	1.30404	1.19912	0.989913	1.02023	-0.632732
CSH2	1.16564	0.577231	0.751397	1.9974	-0.523593
CSHL1	0.159419	0.0150185	0.262877	1.55297	-0.30281
CTGF	-0.073241	1.69863	1.41741	-0.495106	-0.314877
EDN1	0.0593087	0.648606	0.543702	-0.1185	-0.228099
EDN3	-0.0314459	0.350596	0.473857	-0.178623	-0.178623
EPO	-0.235758	-0.226961	-0.168654	-0.097022	-0.224025
FST	0.0810422	0.252356	0.660651	0.278045	-0.44106
FSTL1	0.997614	1.20627	1.17922	-0.380176	-1.1217
FSTL3	0.880977	0.719668	0.807211	0.741149	-0.996835
FSTL4	-0.13664	-0.13664	-0.13664	-0.13664	-0.115547
GAL	-0.17363	-0.378946	-0.406256	-0.23292	-0.183674
GAST	-0.21852	-0.246244	-0.246244	1.18092	0.0467289
GCG	-0.107082	0.162129	0.223412	-0.0674041	-0.136049
GH1	-0.236922	-0.220022	-0.26868	0.942696	0.495321
GH2	0.358159	-0.433919	0.0632781	2.30534	-0.271037
GIP	-0.0930747	-0.0674007	-0.0930747	0.109723	-0.0308409
GNRH1	-0.081148	-0.0318912	0.129433	0.357997	-0.156385
GNRH2	-0.0806651	-0.109339	-0.109339	-0.048296	-0.109339
IGF1	-0.43157	-0.414178	-0.398887	0.164448	0.112903
IGF2	1.40681	1.09832	1.04178	-0.596099	-0.80122
INHA	1.12175	0.681414	0.965323	2.15905	-0.637491
INHBA	-0.230836	-0.332165	0.233112	2.43904	-0.245094
INHBE	-0.0880806	-0.062456	-0.0586706	0.0994615	-0.0880806
INSIG1	0.749074	0.547118	0.749201	0.809036	-0.595144
INSIG2	0.224883	0.573917	0.618355	0.475368	-0.168024
INSL3	-0.061086	0.152892	0.308869	0.193718	-0.176495
INSL4	-0.79514	-1.02189	-0.94826	1.87869	-0.123867
INSL6	-0.14516	-0.0476903	-0.146714	0.0800659	-0.182965
KISS1	-0.0870088	-0.397058	-0.0730578	2.42797	0.0298179
LEP	-0.062671	-0.717227	-0.329348	2.37843	-0.457825
LHB	-0.247048	-0.179639	-0.203223	2.07741	-0.136092
NMU	-0.147059	-0.176471	-0.154835	-0.144223	-0.147616
NPPA	-0.140945	-0.0102052	-0.110934	-0.10267	-0.0141796
NPPB	-0.0991371	0.0214104	-0.0991371	-0.0991371	-0.078344
NPPC	-0.0082727	-0.068101	-0.0643072	-0.093782	-0.093782
NTS	-0.0776588	-0.0596134	-0.0908388	0.0172038	0.0470426
OXT	-0.100686	-0.023438	0.106187	-0.100686	-0.0590752
PNOC	-0.0503163	-0.0786531	-0.0786531	-0.0786531	-0.0786531
PPY	-0.0826447	-0.00792129	0.0963796	0.108253	-0.09045
PRL	-0.258424	-0.228493	-0.2798	-0.129536	0.557121
PTHLH	-0.0850224	-0.00823954	0.0618539	-0.0475583	-0.0850224
RETN	-0.38269	-0.416596	-0.416596	-0.300296	0.820207
RLN1	-0.136559	-0.0385633	-0.140031	0.341909	-0.165854
RLN2	-0.287445	-0.287445	-0.255769	-0.2255	-0.209486
RLN3	-0.136928	0.486395	0.527214	-0.0528756	-0.226823
SCT	-0.0879777	-0.0879777	-0.0879777	-0.0879777	-0.0672738
SST	-0.0649325	-0.0446733	0.384062	-0.122571	-0.122571
STC1	0.00311195	0.944359	1.22641	0.699838	-0.215636
STC2	-0.103398	-0.133198	-0.0797386	0.85251	-0.426541
TAC1	0.0971141	-0.0470311	-0.0725014	-0.0725014	-0.0725014
TAC3	0.917985	2.2671	1.89259	-0.203707	-0.602172
UCN	-0.0916631	-0.0426239	-0.00134756	0.365487	-0.078532
UCN2	-0.103638	-0.0778591	-0.0444641	0.266433	-0.0828086
UTS2	-0.118891	-0.118891	-0.118891	-0.0809361	0.0906202
VIP	-0.0180319	-0.0746169	-0.0746169	-0.0746169	-0.05402
POMC	1.29095	1.27698	1.35185	-0.551296	-0.376923
PAPPA	1.12739	1.76693	1.83109	1.17094	-0.676203
PAPPA2	1.52692	1.55225	1.59558	1.42249	-0.765387
ACTN1	0.108349	0.379952	0.411537	-1.63362	-0.118416
ACTN4	0.216913	0.223115	0.368207	-0.139793	-0.359592
REN	-0.295305	-0.295305	-0.295305	0.373797	0.375091
ANG	0.505837	0.624958	0.826204	1.95782	0.216294
ANGPT1	0.337335	0.509092	0.487394	-0.225076	-0.519268
ANGPT2	-0.240684	-0.273798	-0.0647643	2.13605	-0.291593
ANGPT4	-0.0578429	-0.437417	-0.589005	-0.243908	-0.461896
PGF	0.260763	0.115559	0.0896129	0.286181	-0.944132
PSG1	-0.175922	-0.605505	-0.0431841	2.49464	0.163441
PSG10P	-0.199267	-0.217939	-0.195191	2.26974	-0.212487
PSG11	0.161712	-0.011437	0.720169	2.41403	-0.232685
PSG2	0.98062	1.23471	1.29005	2.23343	-0.20552
PSG3	0.147131	1.02971	1.02049	2.47555	-0.162339
PSG4	0.00429645	-0.557393	-0.555492	2.3763	-0.247395
PSG5	0.694733	1.0075	1.36269	2.42209	-0.147671
PSG6	-0.168889	-0.301413	0.273924	2.5	-0.000720176
PSG7	-0.225879	-0.225879	-0.225879	2.38148	-0.160253
PSG8	-0.0898061	-0.332745	-0.228836	2.5	-0.216362
PSG9	-0.148339	-0.642166	-0.662902	1.86572	-0.268865
	Macro_2	Mes_1	Mes_2	Blood cell
ADIPOQ	-0.0653927	-0.0653927	-0.0653927	-0.0409604
ADM	-0.814237	-1.33431	-1.02842	-1.08705
ADM2	-0.223606	-0.223606	-0.223606	-0.197667
AGT	0.168691	-0.0928485	-0.102737	-0.0987535
AMH	-0.0897225	-0.0897225	-0.0442888	-0.0897225
ANGPTL1	-0.127293	1.47144	1.29465	0.0827641
ANGPTL2	-0.0848287	1.57952	1.84535	-0.0699786
ANGPTL3	-0.0641268	-0.116456	-0.0705532	-0.0915373
ANGPTL4	-0.458402	-0.764508	0.708455	-0.967374
ANGPTL5	-0.0840346	0.0259243	-0.0840346	-0.0594248
ANGPTL6	0.00696499	-0.0969115	0.0397681	-0.072179
ANGPTL7	-0.0822494	-0.0273079	-0.0822494	-0.0822494
APLN	-0.096016	-0.0926344	-0.148996	-0.148996
BDNF	-0.00122185	-0.160488	0.548999	-0.0664851
CALCB	-0.0821916	0.0276889	-0.0821916	-0.0575993
CCK	-0.242043	-0.242043	-0.242043	-0.220387
CGA	-0.12277	-0.281993	-0.297002	-0.0192425
CGB1	-0.294021	-0.358337	-0.358337	-0.326954
CGB2	-0.321113	-0.380214	-0.316936	-0.333427
CGB5	-0.391293	-0.34911	-0.402736	-0.459775
CGB7	-0.383058	-0.49561	-0.374919	-0.457841
CGB8	-0.425118	-0.388331	-0.431748	-0.506558
CORT	-0.0380998	-0.00918961	-0.0637372	-0.0637372
CRH	-0.136804	-0.282038	-0.259539	-0.306049
CSH1	-0.766896	-0.98351	-0.790224	-1.04341
CSH2	-0.633518	-0.650835	-0.735163	-0.805039
CSHL1	-0.302114	-0.36046	-0.326993	-0.332803
CTGF	-0.40369	0.361846	1.17701	-0.694716
EDN1	-0.213565	-0.124338	-0.0615395	-0.240975
EDN3	-0.151837	-0.178623	-0.178623	-0.178623
EPO	-0.217031	-0.235758	-0.187762	-0.221983
FST	-0.436769	-0.23957	0.168563	-0.444284
FSTL1	-1.42532	0.0751704	0.107169	-1.40731
FSTL3	-1.21386	-1.0062	-0.642558	-0.858319
FSTL4	-0.110274	-0.13664	-0.13664	0.0391359
GAL	-0.25628	0.115616	-0.416569	-0.405904
GAST	-0.0115611	-0.0948008	-0.162675	-0.194825
GCG	-0.136049	-0.0799632	-0.136049	-0.136049
GH1	0.153017	0.355107	-0.0770974	-0.297991
GH2	-0.438647	-0.561045	-0.305409	-0.539829
GIP	-0.067144	-0.0379029	0.0888954	-0.0683788
GNRH1	-0.199579	-0.199579	-0.152218	-0.173868
GNRH2	-0.109339	-0.109339	-0.109339	-0.109339
IGF1	1.86026	1.50818	-0.0376533	-0.0912117
IGF2	-0.778453	-0.739043	-0.0115415	-0.812099
INHA	-0.662979	-0.743404	-0.661192	-0.63616
INHBA	-0.388589	-0.43595	-0.380383	-0.238856
INHBE	-0.0880806	-0.033015	0.00272927	-0.0880806
INSIG1	-0.665578	-1.27201	-0.562148	-0.973503
INSIG2	0.37395	-0.488058	-0.449952	-0.49927
INSL3	-0.184691	-0.181193	-0.23948	-0.0829384
INSL4	-0.0721488	-0.337174	-0.236822	-0.67783
INSL6	-0.204601	-0.204601	-0.109703	0.156012
KISS1	-0.1277	-0.219746	-0.186164	-0.25078
LEP	-0.321598	-0.535228	-0.396167	-0.273188
LHB	-0.195078	-0.268297	-0.219731	-0.268297
NMU	-0.103281	-0.119525	-0.176471	0.256862
NPPA	-0.0881261	-0.0847547	-0.140945	-0.115793
NPPB	-0.0471543	-0.0438363	-0.00793928	-0.0991371
NPPC	-0.093782	-0.0385951	-0.093782	-0.093782
NTS	-0.0301603	0.0326451	-0.0893454	-0.135584
OXT	-0.0746793	0.00998136	-0.0550601	-0.100686
PNOC	-0.0786531	-0.0786531	-0.0786531	-0.00497734
PPY	-0.111341	-0.111341	-0.111341	-0.111341
PRL	0.21296	0.423031	0.0019214	-0.209385
PTHLH	-0.0850224	-0.0850224	-0.0850224	-0.0850224
RETN	1.34134	0.194782	-0.00814157	-0.23068
RLN1	-0.165854	-0.165854	-0.165854	0.0372584
RLN2	-0.163427	-0.192106	-0.24105	0.0610111
RLN3	-0.226823	-0.226823	-0.226823	-0.200853
SCT	-0.0879777	-0.0879777	0.32065	-0.0633302
SST	-0.122571	-0.122571	-0.122571	-0.122571
STC1	-0.235645	-0.385357	1.59817	-0.406752
STC2	-0.257562	-0.256762	0.501339	-0.48436
TAC1	-0.0725014	-0.0725014	-0.0725014	-0.0725014
TAC3	-0.634655	-0.654134	-0.319523	-0.254491
UCN	-0.0942548	-0.120459	-0.120459	-0.120459
UCN2	-0.103638	-0.103638	-0.0579598	-0.103638
UTS2	-0.0141354	-0.06317	-0.0270001	-0.118891
VIP	-0.0746169	-0.0746169	-0.0746169	-0.0746169
POMC	-0.324875	-0.344295	-0.652307	-0.0321129
PAPPA	-0.646668	-0.270325	-0.648843	-0.630223
PAPPA2	-0.728089	-0.783562	-0.745121	-0.749511
ACTN1	-0.934672	0.0775478	0.266276	-1.31094
ACTN4	-0.793379	-0.38672	-0.555115	-0.0533086
REN	0.163591	-0.15763	0.727112	-0.188817
ANG	-0.225637	-0.00426227	-0.23902	-0.476625
ANGPT1	-0.522926	-0.515162	0.10601	-0.567796
ANGPT2	-0.199026	-0.00691534	-0.393501	-0.12936
ANGPT4	-0.508734	-0.578806	-0.585325	-0.528195
PGF	-1.0549	-0.887134	-0.804158	-1.14529
PSG1	-0.0684324	-0.388825	-0.171942	-0.430186
PSG10P	-0.203386	-0.226016	-0.226016	-0.226016
PSG11	-0.321167	-0.353614	-0.365395	-0.324526
PSG2	-0.48973	-0.873347	-0.674872	-0.733096
PSG3	-0.369488	-0.562487	-0.464533	-0.511823
PSG4	-0.240172	-0.372057	-0.149031	-0.362307
PSG5	-0.461026	-0.618095	-0.528263	-0.87159
PSG6	-0.154905	-0.407791	-0.172418	-0.219385
PSG7	-0.201721	-0.225879	-0.20108	-0.225879
PSG8	-0.223625	-0.288105	-0.311202	-0.233107
PSG9	-0.211874	-0.418909	-0.0932802	0.416851
